# Supplementary material for: Telemetry and Accelerometer Tracking of Green Toads in an Urban Habitat: Methodological Notes and Preliminary Findings
Source: Diversity (Basel). Author manuscript; Available in PMC 2023 Mar 29. (PMC7614386; doi:10.3390/d15030328)
Supplement: Positional data [file EMS172740-supplement-Positional_data.csv]

ID	Latitude	Longitude	Date	Time
RBPWeek1_K1_Axy_6	48.231051	16.392264	8/1/2022	21:59
RBPWeek1_K1_Axy_6	48.2309363	16.3922148	8/2/2022	13:40
RBPWeek1_K1_Axy_6	48.231051	16.392264	8/2/2022	22:15
RBPWeek1_K1_Axy_6	48.231051	16.392264	8/2/2022	23:40
RBPWeek1_K1_Axy_6	48.2309077	16.3922785	8/3/2022	18:30
RBPWeek1_K1_Axy_6	48.2308501	16.3922781	8/3/2022	22:00
RBPWeek1_K1_Axy_6	48.2308501	16.3922781	8/3/2022	23:30
RBPWeek1_K1_Axy_6	48.2308599	16.3922067	8/4/2022	21:20
RBPWeek1_K2_Axy_3	48.2259	16.394847	8/1/2022	23:08
RBPWeek1_K2_Axy_3	48.2258493	16.3948886	8/6/2022	23:00
RBPWeek1_K3_Axy_2	48.225334	16.397146	8/1/2022	23:20
RBPWeek1_K3_Axy_2	48.2252693	16.3971494	8/2/2022	12:53
RBPWeek1_K3_Axy_2	48.2252693	16.3971494	8/2/2022	21:30
RBPWeek1_K3_Axy_2	48.225338	16.3969898	8/2/2022	22:40
RBPWeek1_K3_Axy_2	48.2252822	16.3971326	8/3/2022	18:00
RBPWeek1_K3_Axy_2	48.225338	16.3969898	8/3/2022	21:30
RBPWeek1_K3_Axy_2	48.225338	16.3969898	8/3/2022	23:00
RBPWeek1_K3_Axy_2	48.2252773	16.3971323	8/4/2022	20:00
RBPWeek1_K3_Axy_2	48.2252773	16.3971323	8/4/2022	22:30
RBPWeek1_K3_Axy_2	48.2252773	16.3971323	8/5/2022	14:00
RBPWeek1_K4_Axy_1	48.231051	16.392292	8/1/2022	23:50
RBPWeek1_K4_Axy_1	48.2309363	16.3922148	8/2/2022	13:50
RBPWeek1_K4_Axy_1	48.2309363	16.3922148	8/2/2022	22:15
RBPWeek1_K4_Axy_1	48.2308928	16.3922141	8/2/2022	23:40
RBPWeek1_K4_Axy_1	48.2309473	16.3922309	8/3/2022	18:30
RBPWeek1_K4_Axy_1	48.2308501	16.3922781	8/3/2022	22:00
RBPWeek1_K4_Axy_1	48.2308501	16.3922781	8/3/2022	23:30
RBPWeek1_K4_Axy_1	48.2308599	16.3922067	8/4/2022	20:50
RBPWeek2_K5_Axy_1	48.225342	16.39712	8/15/2022	21:53
RBPWeek2_K5_Axy_1	48.225261	16.397146	8/16/2022	18:30
RBPWeek2_K5_Axy_1	48.225314	16.397048	8/16/2022	23:10
RBPWeek2_K5_Axy_1	48.225271	16.397143	8/17/2022	18:45
RBPWeek2_K5_Axy_1	48.225271	16.397143	8/17/2022	21:00
RBPWeek2_K5_Axy_1	48.225306	16.397072	8/17/2022	23:40
RBPWeek2_K5_Axy_1	48.225272	16.397042	8/18/2022	19:00
RBPWeek2_K5_Axy_1	48.225272	16.397042	8/18/2022	21:20
RBPWeek2_K5_Axy_1	48.225244	16.396945	8/18/2022	22:20
RBPWeek2_K5_Axy_1	48.225244	16.396945	8/18/2022	23:00
RBPWeek2_K5_Axy_1	48.225244	16.396945	8/18/2022	23:40
RBPWeek2_K5_Axy_1	48.225276	16.396921	8/19/2022	15:00
RBPWeek2_K5_Axy_1	48.225325	16.39697	8/19/2022	22:30
RBPWeek2_K6_Axy_2	48.22591	16.394841	8/15/2022	22:00
RBPWeek2_K6_Axy_2	48.225754	16.395041	8/16/2022	21:20
RBPWeek2_K6_Axy_2	48.225756	16.395038	8/17/2022	9:15
RBPWeek2_K6_Axy_2	48.225698	16.395098	8/17/2022	21:55
RBPWeek2_K6_Axy_2	48.225755	16.395041	8/18/2022	19:30
RBPWeek2_K7_Axy_6	48.22581	16.394979	8/15/2022	22:33
RBPWeek2_K7_Axy_6	48.226018	16.394838	8/16/2022	20:50
RBPWeek2_K7_Axy_6	48.225986	16.394878	8/16/2022	21:30
RBPWeek2_K7_Axy_6	48.225869	16.394903	8/16/2022	23:30
RBPWeek2_K7_Axy_6	48.225854	16.394887	8/17/2022	19:05
RBPWeek2_K7_Axy_6	48.225854	16.394887	8/17/2022	21:45
RBPWeek2_K7_Axy_6	48.225867	16.39487	8/18/2022	19:20
RBPWeek2_K7_Axy_6	48.225867	16.39487	8/18/2022	21:30
RBPWeek2_K7_Axy_6	48.225867	16.39487	8/18/2022	22:30
RBPWeek2_K8_Axy_5	48.225313	16.397172	8/15/2022	23:36
RBPWeek2_K8_Axy_5	48.225325	16.396754	8/16/2022	20:50
RBPWeek2_K8_Axy_5	48.225263	16.396688	8/17/2022	18:55
RBPWeek2_K8_Axy_5	48.225263	16.396688	8/17/2022	21:40
RBPWeek2_K8_Axy_5	48.225263	16.396688	8/17/2022	22:50
RBPWeek2_K8_Axy_5	48.22526	16.396708	8/18/2022	19:10
RBPWeek2_K8_Axy_5	48.22526	16.396708	8/18/2022	23:30
RBPWeek2_K8_Axy_5	48.22526	16.396708	8/18/2022	23:40
RBPWeek2_K8_Axy_5	48.225329	16.396645	8/19/2022	15:30
RBPWeek2_K8_Axy_5	48.225329	16.396645	8/19/2022	22:00
RBPWeek2_K8_Axy_5	48.225329	16.396645	8/19/2022	23:00
RBPWeek2_K8_Axy_5	48.225329	16.396645	8/23/2022	15:00
RBPWeek2_K8_Axy_5	48.225247	16.396864	8/23/2022	22:20
RBPWeek2_K9_Axy_7	48.225847	16.394934	8/16/2022	22:16
RBPWeek2_K9_Axy_7	48.225899	16.394868	8/17/2022	19:30
RBPWeek2_K9_Axy_7	48.225899	16.394868	8/17/2022	22:00
RBPWeek2_K9_Axy_7	48.225902	16.394869	8/18/2022	19:40
RBPWeek2_K9_Axy_7	48.225902	16.394869	8/18/2022	21:40
