# Supplementary material for: Telemetry and Accelerometer Tracking of Green Toads in an Urban Habitat: Methodological Notes and Preliminary Findings
Source: Diversity (Basel). Author manuscript; Available in PMC 2023 Mar 29. (PMC7614386; doi:10.3390/d15030328)
Supplement: VeDBA data [file EMS172740-supplement-VeDBA_data.csv]

ID	Date and Time	VeDBA
RBPWeek1_K1_Axy6	2022-08-01 21:50:00	0.965487458333333
RBPWeek1_K1_Axy6	2022-08-01 22:00:00	0.4921767975
RBPWeek1_K1_Axy6	2022-08-01 22:10:00	0.0530645265
RBPWeek1_K1_Axy6	2022-08-01 22:20:00	0.0337888461666667
RBPWeek1_K1_Axy6	2022-08-01 22:30:00	0.0392419348333333
RBPWeek1_K1_Axy6	2022-08-01 22:40:00	0.0177905163333333
RBPWeek1_K1_Axy6	2022-08-01 22:50:00	0.0268138011666667
RBPWeek1_K1_Axy6	2022-08-01 23:00:00	0.0149752543333333
RBPWeek1_K1_Axy6	2022-08-01 23:10:00	0.0184642663333333
RBPWeek1_K1_Axy6	2022-08-01 23:20:00	0.0210559031666667
RBPWeek1_K1_Axy6	2022-08-01 23:30:00	0.0170203018333333
RBPWeek1_K1_Axy6	2022-08-01 23:40:00	0.0458323943333333
RBPWeek1_K1_Axy6	2022-08-01 23:50:00	0.0206106691666667
RBPWeek1_K1_Axy6	2022-08-02 00:00:00	0.0332626061666667
RBPWeek1_K1_Axy6	2022-08-02 00:10:00	0.0135923173333333
RBPWeek1_K1_Axy6	2022-08-02 00:20:00	0.0154645901666667
RBPWeek1_K1_Axy6	2022-08-02 00:30:00	0.0144567381666667
RBPWeek1_K1_Axy6	2022-08-02 00:40:00	0.0156528233333333
RBPWeek1_K1_Axy6	2022-08-02 00:50:00	0.0138570756666667
RBPWeek1_K1_Axy6	2022-08-02 01:00:00	0.0139932338333333
RBPWeek1_K1_Axy6	2022-08-02 01:10:00	0.013898055
RBPWeek1_K1_Axy6	2022-08-02 01:20:00	0.0142892585
RBPWeek1_K1_Axy6	2022-08-02 01:30:00	0.0161964416666667
RBPWeek1_K1_Axy6	2022-08-02 01:40:00	0.0178866336666667
RBPWeek1_K1_Axy6	2022-08-02 01:50:00	0.0142635111666667
RBPWeek1_K1_Axy6	2022-08-02 02:00:00	0.0133747881666667
RBPWeek1_K1_Axy6	2022-08-02 02:10:00	0.0137244745
RBPWeek1_K1_Axy6	2022-08-02 02:20:00	0.0135157461666667
RBPWeek1_K1_Axy6	2022-08-02 02:30:00	0.0135487488333333
RBPWeek1_K1_Axy6	2022-08-02 02:40:00	0.0135482546666667
RBPWeek1_K1_Axy6	2022-08-02 02:50:00	0.0136919316666667
RBPWeek1_K1_Axy6	2022-08-02 03:00:00	0.0146703186666667
RBPWeek1_K1_Axy6	2022-08-02 03:10:00	0.0139667083333333
RBPWeek1_K1_Axy6	2022-08-02 03:20:00	0.0145370603333333
RBPWeek1_K1_Axy6	2022-08-02 03:30:00	0.0132998911666667
RBPWeek1_K1_Axy6	2022-08-02 03:40:00	0.0148978658333333
RBPWeek1_K1_Axy6	2022-08-02 03:50:00	0.014451284
RBPWeek1_K1_Axy6	2022-08-02 04:00:00	0.0143087498333333
RBPWeek1_K1_Axy6	2022-08-02 04:10:00	0.0135066703333333
RBPWeek1_K1_Axy6	2022-08-02 04:20:00	0.0164516885
RBPWeek1_K1_Axy6	2022-08-02 04:30:00	0.0565495125
RBPWeek1_K1_Axy6	2022-08-02 04:40:00	0.0294680116666667
RBPWeek1_K1_Axy6	2022-08-02 04:50:00	0.0713190833333333
RBPWeek1_K1_Axy6	2022-08-02 05:00:00	0.0672014925
RBPWeek1_K1_Axy6	2022-08-02 05:10:00	0.047152018
RBPWeek1_K1_Axy6	2022-08-02 05:20:00	0.0384901461666667
RBPWeek1_K1_Axy6	2022-08-02 05:30:00	0.0242813713333333
RBPWeek1_K1_Axy6	2022-08-02 05:40:00	0.019660355
RBPWeek1_K1_Axy6	2022-08-02 05:50:00	0.0200337241666667
RBPWeek1_K1_Axy6	2022-08-02 06:00:00	0.0170339743333333
RBPWeek1_K1_Axy6	2022-08-02 06:10:00	0.014140379
RBPWeek1_K1_Axy6	2022-08-02 06:20:00	0.0151905891666667
RBPWeek1_K1_Axy6	2022-08-02 06:30:00	0.0250989896666667
RBPWeek1_K1_Axy6	2022-08-02 06:40:00	0.0340915063333333
RBPWeek1_K1_Axy6	2022-08-02 06:50:00	0.0360366165
RBPWeek1_K1_Axy6	2022-08-02 07:00:00	0.0270316488333333
RBPWeek1_K1_Axy6	2022-08-02 07:10:00	0.0209120215
RBPWeek1_K1_Axy6	2022-08-02 07:20:00	0.0183104195
RBPWeek1_K1_Axy6	2022-08-02 07:30:00	0.0195831668333333
RBPWeek1_K1_Axy6	2022-08-02 07:40:00	0.0139076315
RBPWeek1_K1_Axy6	2022-08-02 07:50:00	0.0163003311666667
RBPWeek1_K1_Axy6	2022-08-02 08:00:00	0.0146399696666667
RBPWeek1_K1_Axy6	2022-08-02 08:10:00	0.0136118885
RBPWeek1_K1_Axy6	2022-08-02 08:20:00	0.0163040641666667
RBPWeek1_K1_Axy6	2022-08-02 08:30:00	0.0136613276666667
RBPWeek1_K1_Axy6	2022-08-02 08:40:00	0.0160601663333333
RBPWeek1_K1_Axy6	2022-08-02 08:50:00	0.0160911436666667
RBPWeek1_K1_Axy6	2022-08-02 09:00:00	0.0231596168333333
RBPWeek1_K1_Axy6	2022-08-02 09:10:00	0.0146529055
RBPWeek1_K1_Axy6	2022-08-02 09:20:00	0.0149744816666667
RBPWeek1_K1_Axy6	2022-08-02 09:30:00	0.0141981883333333
RBPWeek1_K1_Axy6	2022-08-02 09:40:00	0.0198825155
RBPWeek1_K1_Axy6	2022-08-02 09:50:00	0.0217353788333333
RBPWeek1_K1_Axy6	2022-08-02 10:00:00	0.0281450446666667
RBPWeek1_K1_Axy6	2022-08-02 10:10:00	0.0175840185
RBPWeek1_K1_Axy6	2022-08-02 10:20:00	0.0200419938333333
RBPWeek1_K1_Axy6	2022-08-02 10:30:00	0.0160853941666667
RBPWeek1_K1_Axy6	2022-08-02 10:40:00	0.0138396273333333
RBPWeek1_K1_Axy6	2022-08-02 10:50:00	0.0136382863333333
RBPWeek1_K1_Axy6	2022-08-02 11:00:00	0.0148432078333333
RBPWeek1_K1_Axy6	2022-08-02 11:10:00	0.0134609661666667
RBPWeek1_K1_Axy6	2022-08-02 11:20:00	0.0149834631666667
RBPWeek1_K1_Axy6	2022-08-02 11:30:00	0.0147078076666667
RBPWeek1_K1_Axy6	2022-08-02 11:40:00	0.0148666195
RBPWeek1_K1_Axy6	2022-08-02 11:50:00	0.022040881
RBPWeek1_K1_Axy6	2022-08-02 12:00:00	0.0192571606666667
RBPWeek1_K1_Axy6	2022-08-02 12:10:00	0.0147633686666667
RBPWeek1_K1_Axy6	2022-08-02 12:20:00	0.0231344736666667
RBPWeek1_K1_Axy6	2022-08-02 12:30:00	0.0394120581666667
RBPWeek1_K1_Axy6	2022-08-02 12:40:00	0.0204394416666667
RBPWeek1_K1_Axy6	2022-08-02 12:50:00	0.0205817743333333
RBPWeek1_K1_Axy6	2022-08-02 13:00:00	0.026158729
RBPWeek1_K1_Axy6	2022-08-02 13:10:00	0.0135771835
RBPWeek1_K1_Axy6	2022-08-02 13:20:00	0.0137480343333333
RBPWeek1_K1_Axy6	2022-08-02 13:30:00	0.0135477226666667
RBPWeek1_K1_Axy6	2022-08-02 13:40:00	0.0326301955
RBPWeek1_K1_Axy6	2022-08-02 13:50:00	0.0400758365
RBPWeek1_K1_Axy6	2022-08-02 14:00:00	0.0194549476666667
RBPWeek1_K1_Axy6	2022-08-02 14:10:00	0.0136379683333333
RBPWeek1_K1_Axy6	2022-08-02 14:20:00	0.0544817685
RBPWeek1_K1_Axy6	2022-08-02 14:30:00	0.080173988
RBPWeek1_K1_Axy6	2022-08-02 14:40:00	0.0509429076666667
RBPWeek1_K1_Axy6	2022-08-02 14:50:00	0.0350527295
RBPWeek1_K1_Axy6	2022-08-02 15:00:00	0.013834377
RBPWeek1_K1_Axy6	2022-08-02 15:10:00	0.0144854251666667
RBPWeek1_K1_Axy6	2022-08-02 15:20:00	0.0142645918333333
RBPWeek1_K1_Axy6	2022-08-02 15:30:00	0.0146417195
RBPWeek1_K1_Axy6	2022-08-02 15:40:00	0.0205419523333333
RBPWeek1_K1_Axy6	2022-08-02 15:50:00	0.0211195421666667
RBPWeek1_K1_Axy6	2022-08-02 16:00:00	0.0293502905
RBPWeek1_K1_Axy6	2022-08-02 16:10:00	0.0384001871666667
RBPWeek1_K1_Axy6	2022-08-02 16:20:00	0.0154613773333333
RBPWeek1_K1_Axy6	2022-08-02 16:30:00	0.0143470445
RBPWeek1_K1_Axy6	2022-08-02 16:40:00	0.0179686601666667
RBPWeek1_K1_Axy6	2022-08-02 16:50:00	0.0136066018333333
RBPWeek1_K1_Axy6	2022-08-02 17:00:00	0.0151439531666667
RBPWeek1_K1_Axy6	2022-08-02 17:10:00	0.0166234061666667
RBPWeek1_K1_Axy6	2022-08-02 17:20:00	0.0141528613333333
RBPWeek1_K1_Axy6	2022-08-02 17:30:00	0.0136905875
RBPWeek1_K1_Axy6	2022-08-02 17:40:00	0.0139119385
RBPWeek1_K1_Axy6	2022-08-02 17:50:00	0.0156861828333333
RBPWeek1_K1_Axy6	2022-08-02 18:00:00	0.0144414381666667
RBPWeek1_K1_Axy6	2022-08-02 18:10:00	0.0138588385
RBPWeek1_K1_Axy6	2022-08-02 18:20:00	0.013567493
RBPWeek1_K1_Axy6	2022-08-02 18:30:00	0.0134333903333333
RBPWeek1_K1_Axy6	2022-08-02 18:40:00	0.013699542
RBPWeek1_K1_Axy6	2022-08-02 18:50:00	0.013676866
RBPWeek1_K1_Axy6	2022-08-02 19:00:00	0.0345520023333333
RBPWeek1_K1_Axy6	2022-08-02 19:10:00	0.013634714
RBPWeek1_K1_Axy6	2022-08-02 19:20:00	0.0268497271666667
RBPWeek1_K1_Axy6	2022-08-02 19:30:00	0.021711869
RBPWeek1_K1_Axy6	2022-08-02 19:40:00	0.0153105361666667
RBPWeek1_K1_Axy6	2022-08-02 19:50:00	0.0136307235
RBPWeek1_K1_Axy6	2022-08-02 20:00:00	0.0155344108333333
RBPWeek1_K1_Axy6	2022-08-02 20:10:00	0.019163648
RBPWeek1_K1_Axy6	2022-08-02 20:20:00	0.131541622
RBPWeek1_K1_Axy6	2022-08-02 20:30:00	0.0987004403333333
RBPWeek1_K1_Axy6	2022-08-02 20:40:00	0.105067053333333
RBPWeek1_K1_Axy6	2022-08-02 20:50:00	0.116956949666667
RBPWeek1_K1_Axy6	2022-08-02 21:00:00	0.117679359333333
RBPWeek1_K1_Axy6	2022-08-02 21:10:00	0.124070882
RBPWeek1_K1_Axy6	2022-08-02 21:20:00	0.0601082325
RBPWeek1_K1_Axy6	2022-08-02 21:30:00	0.0414765985
RBPWeek1_K1_Axy6	2022-08-02 21:40:00	0.0239003495
RBPWeek1_K1_Axy6	2022-08-02 21:50:00	0.0143833378333333
RBPWeek1_K1_Axy6	2022-08-02 22:00:00	0.0132990745
RBPWeek1_K1_Axy6	2022-08-02 22:10:00	0.0137040971666667
RBPWeek1_K1_Axy6	2022-08-02 22:20:00	0.0136782908333333
RBPWeek1_K1_Axy6	2022-08-02 22:30:00	0.013466949
RBPWeek1_K1_Axy6	2022-08-02 22:40:00	0.0134647931666667
RBPWeek1_K1_Axy6	2022-08-02 22:50:00	0.0132724111666667
RBPWeek1_K1_Axy6	2022-08-02 23:00:00	0.0135675381666667
RBPWeek1_K1_Axy6	2022-08-02 23:10:00	0.0132066666666667
RBPWeek1_K1_Axy6	2022-08-02 23:20:00	0.0145497998333333
RBPWeek1_K1_Axy6	2022-08-02 23:30:00	0.0156149861666667
RBPWeek1_K1_Axy6	2022-08-02 23:40:00	0.0134899846666667
RBPWeek1_K1_Axy6	2022-08-02 23:50:00	0.0133595723333333
RBPWeek1_K1_Axy6	2022-08-03 00:00:00	0.0134547068333333
RBPWeek1_K1_Axy6	2022-08-03 00:10:00	0.0158360958333333
RBPWeek1_K1_Axy6	2022-08-03 00:20:00	0.014082761
RBPWeek1_K1_Axy6	2022-08-03 00:30:00	0.0136713003333333
RBPWeek1_K1_Axy6	2022-08-03 00:40:00	0.016972206
RBPWeek1_K1_Axy6	2022-08-03 00:50:00	0.0139526651666667
RBPWeek1_K1_Axy6	2022-08-03 01:00:00	0.0132395276666667
RBPWeek1_K1_Axy6	2022-08-03 01:10:00	0.013611602
RBPWeek1_K1_Axy6	2022-08-03 01:20:00	0.0138839088333333
RBPWeek1_K1_Axy6	2022-08-03 01:30:00	0.0136905396666667
RBPWeek1_K1_Axy6	2022-08-03 01:40:00	0.01383268
RBPWeek1_K1_Axy6	2022-08-03 01:50:00	0.0137833501666667
RBPWeek1_K1_Axy6	2022-08-03 02:00:00	0.0135091136666667
RBPWeek1_K1_Axy6	2022-08-03 02:10:00	0.0134695946666667
RBPWeek1_K1_Axy6	2022-08-03 02:20:00	0.0135177295
RBPWeek1_K1_Axy6	2022-08-03 02:30:00	0.0137281741666667
RBPWeek1_K1_Axy6	2022-08-03 02:40:00	0.0136179986666667
RBPWeek1_K1_Axy6	2022-08-03 02:50:00	0.0134969841666667
RBPWeek1_K1_Axy6	2022-08-03 03:00:00	0.0145633021666667
RBPWeek1_K1_Axy6	2022-08-03 03:10:00	0.0135573333333333
RBPWeek1_K1_Axy6	2022-08-03 03:20:00	0.013364371
RBPWeek1_K1_Axy6	2022-08-03 03:30:00	0.0133484698333333
RBPWeek1_K1_Axy6	2022-08-03 03:40:00	0.0135563446666667
RBPWeek1_K1_Axy6	2022-08-03 03:50:00	0.0136090728333333
RBPWeek1_K1_Axy6	2022-08-03 04:00:00	0.0135387656666667
RBPWeek1_K1_Axy6	2022-08-03 04:10:00	0.0164819978333333
RBPWeek1_K1_Axy6	2022-08-03 04:20:00	0.0174164158333333
RBPWeek1_K1_Axy6	2022-08-03 04:30:00	0.0252542618333333
RBPWeek1_K1_Axy6	2022-08-03 04:40:00	0.054672192
RBPWeek1_K1_Axy6	2022-08-03 04:50:00	0.0411605991666667
RBPWeek1_K1_Axy6	2022-08-03 05:00:00	0.0408723141666667
RBPWeek1_K1_Axy6	2022-08-03 05:10:00	0.029008467
RBPWeek1_K1_Axy6	2022-08-03 05:20:00	0.0331698286666667
RBPWeek1_K1_Axy6	2022-08-03 05:30:00	0.0248792216666667
RBPWeek1_K1_Axy6	2022-08-03 05:40:00	0.0427008503333333
RBPWeek1_K1_Axy6	2022-08-03 05:50:00	0.0348903788333333
RBPWeek1_K1_Axy6	2022-08-03 06:00:00	0.0285615605
RBPWeek1_K1_Axy6	2022-08-03 06:10:00	0.0169678468333333
RBPWeek1_K1_Axy6	2022-08-03 06:20:00	0.0186814735
RBPWeek1_K1_Axy6	2022-08-03 06:30:00	0.0141079048333333
RBPWeek1_K1_Axy6	2022-08-03 06:40:00	0.013631549
RBPWeek1_K1_Axy6	2022-08-03 06:50:00	0.0148166523333333
RBPWeek1_K1_Axy6	2022-08-03 07:00:00	0.0254917381666667
RBPWeek1_K1_Axy6	2022-08-03 07:10:00	0.0193615946666667
RBPWeek1_K1_Axy6	2022-08-03 07:20:00	0.0157167438333333
RBPWeek1_K1_Axy6	2022-08-03 07:30:00	0.0136149891666667
RBPWeek1_K1_Axy6	2022-08-03 07:40:00	0.0133881021666667
RBPWeek1_K1_Axy6	2022-08-03 07:50:00	0.0133154243333333
RBPWeek1_K1_Axy6	2022-08-03 08:00:00	0.0146928313333333
RBPWeek1_K1_Axy6	2022-08-03 08:10:00	0.0135064601666667
RBPWeek1_K1_Axy6	2022-08-03 08:20:00	0.0135553691666667
RBPWeek1_K1_Axy6	2022-08-03 08:30:00	0.0134125963333333
RBPWeek1_K1_Axy6	2022-08-03 08:40:00	0.0133721395
RBPWeek1_K1_Axy6	2022-08-03 08:50:00	0.0135943085
RBPWeek1_K1_Axy6	2022-08-03 09:00:00	0.0135666008333333
RBPWeek1_K1_Axy6	2022-08-03 09:10:00	0.0136518043333333
RBPWeek1_K1_Axy6	2022-08-03 09:20:00	0.0135985816666667
RBPWeek1_K1_Axy6	2022-08-03 09:30:00	0.0135871126666667
RBPWeek1_K1_Axy6	2022-08-03 09:40:00	0.0134811163333333
RBPWeek1_K1_Axy6	2022-08-03 09:50:00	0.0151385841666667
RBPWeek1_K1_Axy6	2022-08-03 10:00:00	0.0163105376666667
RBPWeek1_K1_Axy6	2022-08-03 10:10:00	0.0136043231666667
RBPWeek1_K1_Axy6	2022-08-03 10:20:00	0.0135991566666667
RBPWeek1_K1_Axy6	2022-08-03 10:30:00	0.0136199031666667
RBPWeek1_K1_Axy6	2022-08-03 10:40:00	0.0134989343333333
RBPWeek1_K1_Axy6	2022-08-03 10:50:00	0.0134606461666667
RBPWeek1_K1_Axy6	2022-08-03 11:00:00	0.013468428
RBPWeek1_K1_Axy6	2022-08-03 11:10:00	0.0161242166666667
RBPWeek1_K1_Axy6	2022-08-03 11:20:00	0.0181892851666667
RBPWeek1_K1_Axy6	2022-08-03 11:30:00	0.024140085
RBPWeek1_K1_Axy6	2022-08-03 11:40:00	0.016763338
RBPWeek1_K1_Axy6	2022-08-03 11:50:00	0.01597553
RBPWeek1_K1_Axy6	2022-08-03 12:00:00	0.0139260238333333
RBPWeek1_K1_Axy6	2022-08-03 12:10:00	0.016804479
RBPWeek1_K1_Axy6	2022-08-03 12:20:00	0.0214277243333333
RBPWeek1_K1_Axy6	2022-08-03 12:30:00	0.0135699626666667
RBPWeek1_K1_Axy6	2022-08-03 12:40:00	0.0136179621666667
RBPWeek1_K1_Axy6	2022-08-03 12:50:00	0.0187905223333333
RBPWeek1_K1_Axy6	2022-08-03 13:00:00	0.0257531243333333
RBPWeek1_K1_Axy6	2022-08-03 13:10:00	0.0154144178333333
RBPWeek1_K1_Axy6	2022-08-03 13:20:00	0.0140099623333333
RBPWeek1_K1_Axy6	2022-08-03 13:30:00	0.0136087116666667
RBPWeek1_K1_Axy6	2022-08-03 13:40:00	0.0136467106666667
RBPWeek1_K1_Axy6	2022-08-03 13:50:00	0.0146119693333333
RBPWeek1_K1_Axy6	2022-08-03 14:00:00	0.0141977075
RBPWeek1_K1_Axy6	2022-08-03 14:10:00	0.0310712406666667
RBPWeek1_K1_Axy6	2022-08-03 14:20:00	0.0389355466666667
RBPWeek1_K1_Axy6	2022-08-03 14:30:00	0.0298629495
RBPWeek1_K1_Axy6	2022-08-03 14:40:00	0.0173391926666667
RBPWeek1_K1_Axy6	2022-08-03 14:50:00	0.0150029568333333
RBPWeek1_K1_Axy6	2022-08-03 15:00:00	0.0136111571666667
RBPWeek1_K1_Axy6	2022-08-03 15:10:00	0.0141980676666667
RBPWeek1_K1_Axy6	2022-08-03 15:20:00	0.0136585118333333
RBPWeek1_K1_Axy6	2022-08-03 15:30:00	0.0463835346666667
RBPWeek1_K1_Axy6	2022-08-03 15:40:00	0.0275715748333333
RBPWeek1_K1_Axy6	2022-08-03 15:50:00	0.0324383823333333
RBPWeek1_K1_Axy6	2022-08-03 16:00:00	0.0485114245
RBPWeek1_K1_Axy6	2022-08-03 16:10:00	0.0347222425
RBPWeek1_K1_Axy6	2022-08-03 16:20:00	0.0172515321666667
RBPWeek1_K1_Axy6	2022-08-03 16:30:00	0.0166548638333333
RBPWeek1_K1_Axy6	2022-08-03 16:40:00	0.0164016858333333
RBPWeek1_K1_Axy6	2022-08-03 16:50:00	0.0142346901666667
RBPWeek1_K1_Axy6	2022-08-03 17:00:00	0.0173439341666667
RBPWeek1_K1_Axy6	2022-08-03 17:10:00	0.0232070621666667
RBPWeek1_K1_Axy6	2022-08-03 17:20:00	0.0274687863333333
RBPWeek1_K1_Axy6	2022-08-03 17:30:00	0.0431891591666667
RBPWeek1_K1_Axy6	2022-08-03 17:40:00	0.0143452941666667
RBPWeek1_K1_Axy6	2022-08-03 17:50:00	0.0159805376666667
RBPWeek1_K1_Axy6	2022-08-03 18:00:00	0.0537257443333333
RBPWeek1_K1_Axy6	2022-08-03 18:10:00	0.0222819761666667
RBPWeek1_K1_Axy6	2022-08-03 18:20:00	0.0172352676666667
RBPWeek1_K1_Axy6	2022-08-03 18:30:00	0.0158918841666667
RBPWeek1_K1_Axy6	2022-08-03 18:40:00	0.020177608
RBPWeek1_K1_Axy6	2022-08-03 18:50:00	0.0146716631666667
RBPWeek1_K1_Axy6	2022-08-03 19:00:00	0.0176808595
RBPWeek1_K1_Axy6	2022-08-03 19:10:00	0.013767817
RBPWeek1_K1_Axy6	2022-08-03 19:20:00	0.0142452768333333
RBPWeek1_K1_Axy6	2022-08-03 19:30:00	0.0232512945
RBPWeek1_K1_Axy6	2022-08-03 19:40:00	0.0343118026666667
RBPWeek1_K1_Axy6	2022-08-03 19:50:00	0.054101279
RBPWeek1_K1_Axy6	2022-08-03 20:00:00	0.0454715106666667
RBPWeek1_K1_Axy6	2022-08-03 20:10:00	0.028568719
RBPWeek1_K1_Axy6	2022-08-03 20:20:00	0.119820350166667
RBPWeek1_K1_Axy6	2022-08-03 20:30:00	0.0487135328333333
RBPWeek1_K1_Axy6	2022-08-03 20:40:00	0.071328243
RBPWeek1_K1_Axy6	2022-08-03 20:50:00	0.0211276768333333
RBPWeek1_K1_Axy6	2022-08-03 21:00:00	0.0220762865
RBPWeek1_K1_Axy6	2022-08-03 21:10:00	0.0546314688333333
RBPWeek1_K1_Axy6	2022-08-03 21:20:00	0.202275264666667
RBPWeek1_K1_Axy6	2022-08-03 21:30:00	0.0341933951666667
RBPWeek1_K1_Axy6	2022-08-03 21:40:00	0.0159500745
RBPWeek1_K1_Axy6	2022-08-03 21:50:00	0.017728145
RBPWeek1_K1_Axy6	2022-08-03 22:00:00	0.0143697796666667
RBPWeek1_K1_Axy6	2022-08-03 22:10:00	0.0140126888333333
RBPWeek1_K1_Axy6	2022-08-03 22:20:00	0.0146941363333333
RBPWeek1_K1_Axy6	2022-08-03 22:30:00	0.014733313
RBPWeek1_K1_Axy6	2022-08-03 22:40:00	0.015811271
RBPWeek1_K1_Axy6	2022-08-03 22:50:00	0.0134598366666667
RBPWeek1_K1_Axy6	2022-08-03 23:00:00	0.0133714553333333
RBPWeek1_K1_Axy6	2022-08-03 23:10:00	0.0134932335
RBPWeek1_K1_Axy6	2022-08-03 23:20:00	0.0141817903333333
RBPWeek1_K1_Axy6	2022-08-03 23:30:00	0.013583524
RBPWeek1_K1_Axy6	2022-08-03 23:40:00	0.013650183
RBPWeek1_K1_Axy6	2022-08-03 23:50:00	0.0134166186666667
RBPWeek1_K1_Axy6	2022-08-04 00:00:00	0.0131665056666667
RBPWeek1_K1_Axy6	2022-08-04 00:10:00	0.0132609921666667
RBPWeek1_K1_Axy6	2022-08-04 00:20:00	0.0134571955
RBPWeek1_K1_Axy6	2022-08-04 00:30:00	0.0136930653333333
RBPWeek1_K1_Axy6	2022-08-04 00:40:00	0.0134770431666667
RBPWeek1_K1_Axy6	2022-08-04 00:50:00	0.0138620081666667
RBPWeek1_K1_Axy6	2022-08-04 01:00:00	0.013400535
RBPWeek1_K1_Axy6	2022-08-04 01:10:00	0.0131301288333333
RBPWeek1_K1_Axy6	2022-08-04 01:20:00	0.0132938593333333
RBPWeek1_K1_Axy6	2022-08-04 01:30:00	0.0152834791666667
RBPWeek1_K1_Axy6	2022-08-04 01:40:00	0.020117955
RBPWeek1_K1_Axy6	2022-08-04 01:50:00	0.0132480326666667
RBPWeek1_K1_Axy6	2022-08-04 02:00:00	0.0133065838333333
RBPWeek1_K1_Axy6	2022-08-04 02:10:00	0.013462068
RBPWeek1_K1_Axy6	2022-08-04 02:20:00	0.013712201
RBPWeek1_K1_Axy6	2022-08-04 02:30:00	0.0132309963333333
RBPWeek1_K1_Axy6	2022-08-04 02:40:00	0.0133173841666667
RBPWeek1_K1_Axy6	2022-08-04 02:50:00	0.0136488458333333
RBPWeek1_K1_Axy6	2022-08-04 03:00:00	0.0135084626666667
RBPWeek1_K1_Axy6	2022-08-04 03:10:00	0.013344635
RBPWeek1_K1_Axy6	2022-08-04 03:20:00	0.0149549486666667
RBPWeek1_K1_Axy6	2022-08-04 03:30:00	0.0144842865
RBPWeek1_K1_Axy6	2022-08-04 03:40:00	0.0139928281666667
RBPWeek1_K1_Axy6	2022-08-04 03:50:00	0.0150495093333333
RBPWeek1_K1_Axy6	2022-08-04 04:00:00	0.0131783748333333
RBPWeek1_K1_Axy6	2022-08-04 04:10:00	0.0132445413333333
RBPWeek1_K1_Axy6	2022-08-04 04:20:00	0.013302881
RBPWeek1_K1_Axy6	2022-08-04 04:30:00	0.0131237705
RBPWeek1_K1_Axy6	2022-08-04 04:40:00	0.0133691773333333
RBPWeek1_K1_Axy6	2022-08-04 04:50:00	0.0136052135
RBPWeek1_K1_Axy6	2022-08-04 05:00:00	0.0134636938333333
RBPWeek1_K1_Axy6	2022-08-04 05:10:00	0.0135357123333333
RBPWeek1_K1_Axy6	2022-08-04 05:20:00	0.0139182476666667
RBPWeek1_K1_Axy6	2022-08-04 05:30:00	0.0133518803333333
RBPWeek1_K1_Axy6	2022-08-04 05:40:00	0.0143981476666667
RBPWeek1_K1_Axy6	2022-08-04 05:50:00	0.0137564676666667
RBPWeek1_K1_Axy6	2022-08-04 06:00:00	0.0136416651666667
RBPWeek1_K1_Axy6	2022-08-04 06:10:00	0.0140376318333333
RBPWeek1_K1_Axy6	2022-08-04 06:20:00	0.013611237
RBPWeek1_K1_Axy6	2022-08-04 06:30:00	0.013404161
RBPWeek1_K1_Axy6	2022-08-04 06:40:00	0.0146902558333333
RBPWeek1_K1_Axy6	2022-08-04 06:50:00	0.0179898223333333
RBPWeek1_K1_Axy6	2022-08-04 07:00:00	0.0134462516666667
RBPWeek1_K1_Axy6	2022-08-04 07:10:00	0.0135417013333333
RBPWeek1_K1_Axy6	2022-08-04 07:20:00	0.0134764325
RBPWeek1_K1_Axy6	2022-08-04 07:30:00	0.0135402791666667
RBPWeek1_K1_Axy6	2022-08-04 07:40:00	0.0144112878333333
RBPWeek1_K1_Axy6	2022-08-04 07:50:00	0.0142530896666667
RBPWeek1_K1_Axy6	2022-08-04 08:00:00	0.0134343591666667
RBPWeek1_K1_Axy6	2022-08-04 08:10:00	0.0142013963333333
RBPWeek1_K1_Axy6	2022-08-04 08:20:00	0.0138337685
RBPWeek1_K1_Axy6	2022-08-04 08:30:00	0.013486282
RBPWeek1_K1_Axy6	2022-08-04 08:40:00	0.0135172118333333
RBPWeek1_K1_Axy6	2022-08-04 08:50:00	0.0142008756666667
RBPWeek1_K1_Axy6	2022-08-04 09:00:00	0.0138807716666667
RBPWeek1_K1_Axy6	2022-08-04 09:10:00	0.0137444896666667
RBPWeek1_K1_Axy6	2022-08-04 09:20:00	0.0134551981666667
RBPWeek1_K1_Axy6	2022-08-04 09:30:00	0.0134448221666667
RBPWeek1_K1_Axy6	2022-08-04 09:40:00	0.0144354156666667
RBPWeek1_K1_Axy6	2022-08-04 09:50:00	0.0137912555
RBPWeek1_K1_Axy6	2022-08-04 10:00:00	0.013948969
RBPWeek1_K1_Axy6	2022-08-04 10:10:00	0.0141772815
RBPWeek1_K1_Axy6	2022-08-04 10:20:00	0.0135498838333333
RBPWeek1_K1_Axy6	2022-08-04 10:30:00	0.0143019058333333
RBPWeek1_K1_Axy6	2022-08-04 10:40:00	0.0138008186666667
RBPWeek1_K1_Axy6	2022-08-04 10:50:00	0.0148511508333333
RBPWeek1_K1_Axy6	2022-08-04 11:00:00	0.0146749688333333
RBPWeek1_K1_Axy6	2022-08-04 11:10:00	0.0139156808333333
RBPWeek1_K1_Axy6	2022-08-04 11:20:00	0.0138153378333333
RBPWeek1_K1_Axy6	2022-08-04 11:30:00	0.014366736
RBPWeek1_K1_Axy6	2022-08-04 11:40:00	0.0139654471666667
RBPWeek1_K1_Axy6	2022-08-04 11:50:00	0.0158682356666667
RBPWeek1_K1_Axy6	2022-08-04 12:00:00	0.0136809418333333
RBPWeek1_K1_Axy6	2022-08-04 12:10:00	0.0154646735
RBPWeek1_K1_Axy6	2022-08-04 12:20:00	0.0154116518333333
RBPWeek1_K1_Axy6	2022-08-04 12:30:00	0.0142406418333333
RBPWeek1_K1_Axy6	2022-08-04 12:40:00	0.0161240123333333
RBPWeek1_K1_Axy6	2022-08-04 12:50:00	0.030856893
RBPWeek1_K1_Axy6	2022-08-04 13:00:00	0.0237056385
RBPWeek1_K1_Axy6	2022-08-04 13:10:00	0.0292692828333333
RBPWeek1_K1_Axy6	2022-08-04 13:20:00	0.0181042463333333
RBPWeek1_K1_Axy6	2022-08-04 13:30:00	0.016507319
RBPWeek1_K1_Axy6	2022-08-04 13:40:00	0.0168582596666667
RBPWeek1_K1_Axy6	2022-08-04 13:50:00	0.0181077368333333
RBPWeek1_K1_Axy6	2022-08-04 14:00:00	0.0253808088333333
RBPWeek1_K1_Axy6	2022-08-04 14:10:00	0.042655228
RBPWeek1_K1_Axy6	2022-08-04 14:20:00	0.0494206568333333
RBPWeek1_K1_Axy6	2022-08-04 14:30:00	0.049429475
RBPWeek1_K1_Axy6	2022-08-04 14:40:00	0.043827307
RBPWeek1_K1_Axy6	2022-08-04 14:50:00	0.0498605533333333
RBPWeek1_K1_Axy6	2022-08-04 15:00:00	0.0428457798333333
RBPWeek1_K1_Axy6	2022-08-04 15:10:00	0.0290895953333333
RBPWeek1_K1_Axy6	2022-08-04 15:20:00	0.0156759398333333
RBPWeek1_K1_Axy6	2022-08-04 15:30:00	0.0144945793333333
RBPWeek1_K1_Axy6	2022-08-04 15:40:00	0.0148828045
RBPWeek1_K1_Axy6	2022-08-04 15:50:00	0.0171327295
RBPWeek1_K1_Axy6	2022-08-04 16:00:00	0.0428151431666667
RBPWeek1_K1_Axy6	2022-08-04 16:10:00	0.0761614961666667
RBPWeek1_K1_Axy6	2022-08-04 16:20:00	0.0569901053333333
RBPWeek1_K1_Axy6	2022-08-04 16:30:00	0.0184707751666667
RBPWeek1_K1_Axy6	2022-08-04 16:40:00	0.03495548
RBPWeek1_K1_Axy6	2022-08-04 16:50:00	0.0143174951666667
RBPWeek1_K1_Axy6	2022-08-04 17:00:00	0.0150910563333333
RBPWeek1_K1_Axy6	2022-08-04 17:10:00	0.0155739668333333
RBPWeek1_K1_Axy6	2022-08-04 17:20:00	0.0141093283333333
RBPWeek1_K1_Axy6	2022-08-04 17:30:00	0.013465692
RBPWeek1_K1_Axy6	2022-08-04 17:40:00	0.0136045255
RBPWeek1_K1_Axy6	2022-08-04 17:50:00	0.0175455648333333
RBPWeek1_K1_Axy6	2022-08-04 18:00:00	0.0172527638333333
RBPWeek1_K1_Axy6	2022-08-04 18:10:00	0.0130536696666667
RBPWeek1_K1_Axy6	2022-08-04 18:20:00	0.0132260335
RBPWeek1_K1_Axy6	2022-08-04 18:30:00	0.0142764443333333
RBPWeek1_K1_Axy6	2022-08-04 18:40:00	0.0131996593333333
RBPWeek1_K1_Axy6	2022-08-04 18:50:00	0.0132484005
RBPWeek1_K1_Axy6	2022-08-04 19:00:00	0.0133815351666667
RBPWeek1_K1_Axy6	2022-08-04 19:10:00	0.013377114
RBPWeek1_K1_Axy6	2022-08-04 19:20:00	0.0136094531666667
RBPWeek1_K1_Axy6	2022-08-04 19:30:00	0.0137302613333333
RBPWeek1_K1_Axy6	2022-08-04 19:40:00	0.0146783008333333
RBPWeek1_K1_Axy6	2022-08-04 19:50:00	0.0140782921666667
RBPWeek1_K1_Axy6	2022-08-04 20:00:00	0.0136565661666667
RBPWeek1_K1_Axy6	2022-08-04 20:10:00	0.0720200093333333
RBPWeek1_K1_Axy6	2022-08-04 20:20:00	0.024595824
RBPWeek1_K1_Axy6	2022-08-04 20:30:00	0.0141138003333333
RBPWeek1_K1_Axy6	2022-08-04 20:40:00	0.013664099
RBPWeek1_K1_Axy6	2022-08-04 20:50:00	0.0134699718333333
RBPWeek1_K1_Axy6	2022-08-04 21:00:00	0.0139780171666667
RBPWeek1_K1_Axy6	2022-08-04 21:10:00	0.0980171184154176
RBPWeek1_K2_Axy3	2022-08-01 23:00:00	0.96949197
RBPWeek1_K2_Axy3	2022-08-01 23:10:00	0.5041394885
RBPWeek1_K2_Axy3	2022-08-01 23:20:00	0.144473523677843
RBPWeek1_K3_Axy2	2022-08-01 23:20:00	0.5480980205
RBPWeek1_K3_Axy2	2022-08-01 23:30:00	0.183809531166667
RBPWeek1_K3_Axy2	2022-08-01 23:40:00	0.130181970166667
RBPWeek1_K3_Axy2	2022-08-01 23:50:00	0.0335056486666667
RBPWeek1_K3_Axy2	2022-08-02 00:00:00	0.0883046321666667
RBPWeek1_K3_Axy2	2022-08-02 00:10:00	0.0982608988333333
RBPWeek1_K3_Axy2	2022-08-02 00:20:00	0.086595778
RBPWeek1_K3_Axy2	2022-08-02 00:30:00	0.0190508153333333
RBPWeek1_K3_Axy2	2022-08-02 00:40:00	0.0135948915
RBPWeek1_K3_Axy2	2022-08-02 00:50:00	0.0144780231666667
RBPWeek1_K3_Axy2	2022-08-02 01:00:00	0.0149689021666667
RBPWeek1_K3_Axy2	2022-08-02 01:10:00	0.0376572606666667
RBPWeek1_K3_Axy2	2022-08-02 01:20:00	0.106939738666667
RBPWeek1_K3_Axy2	2022-08-02 01:30:00	0.0942922835
RBPWeek1_K3_Axy2	2022-08-02 01:40:00	0.0871963666666667
RBPWeek1_K3_Axy2	2022-08-02 01:50:00	0.0200383993333333
RBPWeek1_K3_Axy2	2022-08-02 02:00:00	0.014984204
RBPWeek1_K3_Axy2	2022-08-02 02:10:00	0.0144335813333333
RBPWeek1_K3_Axy2	2022-08-02 02:20:00	0.0162936961666667
RBPWeek1_K3_Axy2	2022-08-02 02:30:00	0.0617394218333333
RBPWeek1_K3_Axy2	2022-08-02 02:40:00	0.0571115298333333
RBPWeek1_K3_Axy2	2022-08-02 02:50:00	0.114698726333333
RBPWeek1_K3_Axy2	2022-08-02 03:00:00	0.0846380586666667
RBPWeek1_K3_Axy2	2022-08-02 03:10:00	0.0941997438333333
RBPWeek1_K3_Axy2	2022-08-02 03:20:00	0.122400631166667
RBPWeek1_K3_Axy2	2022-08-02 03:30:00	0.0906550615
RBPWeek1_K3_Axy2	2022-08-02 03:40:00	0.0173310025
RBPWeek1_K3_Axy2	2022-08-02 03:50:00	0.0152102818333333
RBPWeek1_K3_Axy2	2022-08-02 04:00:00	0.0179407893333333
RBPWeek1_K3_Axy2	2022-08-02 04:10:00	0.156837772
RBPWeek1_K3_Axy2	2022-08-02 04:20:00	0.0636584915
RBPWeek1_K3_Axy2	2022-08-02 04:30:00	0.0173549018333333
RBPWeek1_K3_Axy2	2022-08-02 04:40:00	0.0137469491666667
RBPWeek1_K3_Axy2	2022-08-02 04:50:00	0.0138255933333333
RBPWeek1_K3_Axy2	2022-08-02 05:00:00	0.0139787103333333
RBPWeek1_K3_Axy2	2022-08-02 05:10:00	0.0140958956666667
RBPWeek1_K3_Axy2	2022-08-02 05:20:00	0.013973699
RBPWeek1_K3_Axy2	2022-08-02 05:30:00	0.0143973633333333
RBPWeek1_K3_Axy2	2022-08-02 05:40:00	0.0140960213333333
RBPWeek1_K3_Axy2	2022-08-02 05:50:00	0.013686768
RBPWeek1_K3_Axy2	2022-08-02 06:00:00	0.0148080271666667
RBPWeek1_K3_Axy2	2022-08-02 06:10:00	0.0136372053333333
RBPWeek1_K3_Axy2	2022-08-02 06:20:00	0.0138128911666667
RBPWeek1_K3_Axy2	2022-08-02 06:30:00	0.0203410198333333
RBPWeek1_K3_Axy2	2022-08-02 06:40:00	0.014036479
RBPWeek1_K3_Axy2	2022-08-02 06:50:00	0.0136649211666667
RBPWeek1_K3_Axy2	2022-08-02 07:00:00	0.0137241981666667
RBPWeek1_K3_Axy2	2022-08-02 07:10:00	0.0138769391666667
RBPWeek1_K3_Axy2	2022-08-02 07:20:00	0.0138338483333333
RBPWeek1_K3_Axy2	2022-08-02 07:30:00	0.0139159635
RBPWeek1_K3_Axy2	2022-08-02 07:40:00	0.0141929463333333
RBPWeek1_K3_Axy2	2022-08-02 07:50:00	0.0137038535
RBPWeek1_K3_Axy2	2022-08-02 08:00:00	0.0143997748333333
RBPWeek1_K3_Axy2	2022-08-02 08:10:00	0.0137465255
RBPWeek1_K3_Axy2	2022-08-02 08:20:00	0.0139787906666667
RBPWeek1_K3_Axy2	2022-08-02 08:30:00	0.013599687
RBPWeek1_K3_Axy2	2022-08-02 08:40:00	0.0136719525
RBPWeek1_K3_Axy2	2022-08-02 08:50:00	0.0140154921666667
RBPWeek1_K3_Axy2	2022-08-02 09:00:00	0.0144208076666667
RBPWeek1_K3_Axy2	2022-08-02 09:10:00	0.0142325305
RBPWeek1_K3_Axy2	2022-08-02 09:20:00	0.0138925615
RBPWeek1_K3_Axy2	2022-08-02 09:30:00	0.0138461843333333
RBPWeek1_K3_Axy2	2022-08-02 09:40:00	0.013706056
RBPWeek1_K3_Axy2	2022-08-02 09:50:00	0.013771149
RBPWeek1_K3_Axy2	2022-08-02 10:00:00	0.0138356076666667
RBPWeek1_K3_Axy2	2022-08-02 10:10:00	0.014283437
RBPWeek1_K3_Axy2	2022-08-02 10:20:00	0.0137216346666667
RBPWeek1_K3_Axy2	2022-08-02 10:30:00	0.0135607561666667
RBPWeek1_K3_Axy2	2022-08-02 10:40:00	0.0141919285
RBPWeek1_K3_Axy2	2022-08-02 10:50:00	0.0139323593333333
RBPWeek1_K3_Axy2	2022-08-02 11:00:00	0.0137953203333333
RBPWeek1_K3_Axy2	2022-08-02 11:10:00	0.0136794371666667
RBPWeek1_K3_Axy2	2022-08-02 11:20:00	0.0150798698333333
RBPWeek1_K3_Axy2	2022-08-02 11:30:00	0.013635538
RBPWeek1_K3_Axy2	2022-08-02 11:40:00	0.0137833518333333
RBPWeek1_K3_Axy2	2022-08-02 11:50:00	0.014143625
RBPWeek1_K3_Axy2	2022-08-02 12:00:00	0.0137229753333333
RBPWeek1_K3_Axy2	2022-08-02 12:10:00	0.0139213736666667
RBPWeek1_K3_Axy2	2022-08-02 12:20:00	0.0139671426666667
RBPWeek1_K3_Axy2	2022-08-02 12:30:00	0.013936522
RBPWeek1_K3_Axy2	2022-08-02 12:40:00	0.0133544088333333
RBPWeek1_K3_Axy2	2022-08-02 12:50:00	0.0133981916666667
RBPWeek1_K3_Axy2	2022-08-02 13:00:00	0.0135607931666667
RBPWeek1_K3_Axy2	2022-08-02 13:10:00	0.0136964101666667
RBPWeek1_K3_Axy2	2022-08-02 13:20:00	0.0134865343333333
RBPWeek1_K3_Axy2	2022-08-02 13:30:00	0.0133924601666667
RBPWeek1_K3_Axy2	2022-08-02 13:40:00	0.0138834618333333
RBPWeek1_K3_Axy2	2022-08-02 13:50:00	0.0137206101666667
RBPWeek1_K3_Axy2	2022-08-02 14:00:00	0.0214927085
RBPWeek1_K3_Axy2	2022-08-02 14:10:00	0.0463962271666667
RBPWeek1_K3_Axy2	2022-08-02 14:20:00	0.0279763946666667
RBPWeek1_K3_Axy2	2022-08-02 14:30:00	0.0148553361666667
RBPWeek1_K3_Axy2	2022-08-02 14:40:00	0.016100625
RBPWeek1_K3_Axy2	2022-08-02 14:50:00	0.0145699835
RBPWeek1_K3_Axy2	2022-08-02 15:00:00	0.0139700441666667
RBPWeek1_K3_Axy2	2022-08-02 15:10:00	0.0141544046666667
RBPWeek1_K3_Axy2	2022-08-02 15:20:00	0.014170444
RBPWeek1_K3_Axy2	2022-08-02 15:30:00	0.0139909591666667
RBPWeek1_K3_Axy2	2022-08-02 15:40:00	0.0140369396666667
RBPWeek1_K3_Axy2	2022-08-02 15:50:00	0.0141316266666667
RBPWeek1_K3_Axy2	2022-08-02 16:00:00	0.0139144191666667
RBPWeek1_K3_Axy2	2022-08-02 16:10:00	0.0140408946666667
RBPWeek1_K3_Axy2	2022-08-02 16:20:00	0.0146061576666667
RBPWeek1_K3_Axy2	2022-08-02 16:30:00	0.0145489015
RBPWeek1_K3_Axy2	2022-08-02 16:40:00	0.0140292871666667
RBPWeek1_K3_Axy2	2022-08-02 16:50:00	0.0141078948333333
RBPWeek1_K3_Axy2	2022-08-02 17:00:00	0.0140881633333333
RBPWeek1_K3_Axy2	2022-08-02 17:10:00	0.0142928003333333
RBPWeek1_K3_Axy2	2022-08-02 17:20:00	0.0141026075
RBPWeek1_K3_Axy2	2022-08-02 17:30:00	0.0141305226666667
RBPWeek1_K3_Axy2	2022-08-02 17:40:00	0.0139079871666667
RBPWeek1_K3_Axy2	2022-08-02 17:50:00	0.0150485725
RBPWeek1_K3_Axy2	2022-08-02 18:00:00	0.015581869
RBPWeek1_K3_Axy2	2022-08-02 18:10:00	0.0158322258333333
RBPWeek1_K3_Axy2	2022-08-02 18:20:00	0.0141058565
RBPWeek1_K3_Axy2	2022-08-02 18:30:00	0.014199122
RBPWeek1_K3_Axy2	2022-08-02 18:40:00	0.0140634221666667
RBPWeek1_K3_Axy2	2022-08-02 18:50:00	0.014452754
RBPWeek1_K3_Axy2	2022-08-02 19:00:00	0.0150537063333333
RBPWeek1_K3_Axy2	2022-08-02 19:10:00	0.0141227963333333
RBPWeek1_K3_Axy2	2022-08-02 19:20:00	0.0142860335
RBPWeek1_K3_Axy2	2022-08-02 19:30:00	0.0146782501666667
RBPWeek1_K3_Axy2	2022-08-02 19:40:00	0.0167903598333333
RBPWeek1_K3_Axy2	2022-08-02 19:50:00	0.0143356023333333
RBPWeek1_K3_Axy2	2022-08-02 20:00:00	0.0140346986666667
RBPWeek1_K3_Axy2	2022-08-02 20:10:00	0.0141400536666667
RBPWeek1_K3_Axy2	2022-08-02 20:20:00	0.0140753
RBPWeek1_K3_Axy2	2022-08-02 20:30:00	0.013981888
RBPWeek1_K3_Axy2	2022-08-02 20:40:00	0.0138723485
RBPWeek1_K3_Axy2	2022-08-02 20:50:00	0.014021846
RBPWeek1_K3_Axy2	2022-08-02 21:00:00	0.0139165433333333
RBPWeek1_K3_Axy2	2022-08-02 21:10:00	0.0141133196666667
RBPWeek1_K3_Axy2	2022-08-02 21:20:00	0.0141087558333333
RBPWeek1_K3_Axy2	2022-08-02 21:30:00	0.0153074473333333
RBPWeek1_K3_Axy2	2022-08-02 21:40:00	0.0143095518333333
RBPWeek1_K3_Axy2	2022-08-02 21:50:00	0.0143625493333333
RBPWeek1_K3_Axy2	2022-08-02 22:00:00	0.058639352
RBPWeek1_K3_Axy2	2022-08-02 22:10:00	0.105366329
RBPWeek1_K3_Axy2	2022-08-02 22:20:00	0.0479328168333333
RBPWeek1_K3_Axy2	2022-08-02 22:30:00	0.1025691695
RBPWeek1_K3_Axy2	2022-08-02 22:40:00	0.0699694378333333
RBPWeek1_K3_Axy2	2022-08-02 22:50:00	0.102546335833333
RBPWeek1_K3_Axy2	2022-08-02 23:00:00	0.0399788373333333
RBPWeek1_K3_Axy2	2022-08-02 23:10:00	0.0851743145
RBPWeek1_K3_Axy2	2022-08-02 23:20:00	0.0874343658333333
RBPWeek1_K3_Axy2	2022-08-02 23:30:00	0.0608879295
RBPWeek1_K3_Axy2	2022-08-02 23:40:00	0.0514241456666667
RBPWeek1_K3_Axy2	2022-08-02 23:50:00	0.0946327295
RBPWeek1_K3_Axy2	2022-08-03 00:00:00	0.0793856153333333
RBPWeek1_K3_Axy2	2022-08-03 00:10:00	0.0349490921666667
RBPWeek1_K3_Axy2	2022-08-03 00:20:00	0.0386330043333333
RBPWeek1_K3_Axy2	2022-08-03 00:30:00	0.04441369
RBPWeek1_K3_Axy2	2022-08-03 00:40:00	0.0521418006666667
RBPWeek1_K3_Axy2	2022-08-03 00:50:00	0.0595093125
RBPWeek1_K3_Axy2	2022-08-03 01:00:00	0.0369019305
RBPWeek1_K3_Axy2	2022-08-03 01:10:00	0.0325738383333333
RBPWeek1_K3_Axy2	2022-08-03 01:20:00	0.0228478855
RBPWeek1_K3_Axy2	2022-08-03 01:30:00	0.027515895
RBPWeek1_K3_Axy2	2022-08-03 01:40:00	0.043516467
RBPWeek1_K3_Axy2	2022-08-03 01:50:00	0.0271511918333333
RBPWeek1_K3_Axy2	2022-08-03 02:00:00	0.0632307883333333
RBPWeek1_K3_Axy2	2022-08-03 02:10:00	0.0722225261666667
RBPWeek1_K3_Axy2	2022-08-03 02:20:00	0.0993350798333333
RBPWeek1_K3_Axy2	2022-08-03 02:30:00	0.0699427808333333
RBPWeek1_K3_Axy2	2022-08-03 02:40:00	0.114317741833333
RBPWeek1_K3_Axy2	2022-08-03 02:50:00	0.0185698548333333
RBPWeek1_K3_Axy2	2022-08-03 03:00:00	0.0397795788333333
RBPWeek1_K3_Axy2	2022-08-03 03:10:00	0.0206023728333333
RBPWeek1_K3_Axy2	2022-08-03 03:20:00	0.0188603066666667
RBPWeek1_K3_Axy2	2022-08-03 03:30:00	0.0192570758333333
RBPWeek1_K3_Axy2	2022-08-03 03:40:00	0.01925927
RBPWeek1_K3_Axy2	2022-08-03 03:50:00	0.0152776161666667
RBPWeek1_K3_Axy2	2022-08-03 04:00:00	0.0537538603333333
RBPWeek1_K3_Axy2	2022-08-03 04:10:00	0.120453364666667
RBPWeek1_K3_Axy2	2022-08-03 04:20:00	0.0286021646666667
RBPWeek1_K3_Axy2	2022-08-03 04:30:00	0.020197827
RBPWeek1_K3_Axy2	2022-08-03 04:40:00	0.0139833948333333
RBPWeek1_K3_Axy2	2022-08-03 04:50:00	0.0139398423333333
RBPWeek1_K3_Axy2	2022-08-03 05:00:00	0.01402107
RBPWeek1_K3_Axy2	2022-08-03 05:10:00	0.014264186
RBPWeek1_K3_Axy2	2022-08-03 05:20:00	0.0138735615
RBPWeek1_K3_Axy2	2022-08-03 05:30:00	0.015691394
RBPWeek1_K3_Axy2	2022-08-03 05:40:00	0.0163290061666667
RBPWeek1_K3_Axy2	2022-08-03 05:50:00	0.0173205525
RBPWeek1_K3_Axy2	2022-08-03 06:00:00	0.0339394518333333
RBPWeek1_K3_Axy2	2022-08-03 06:10:00	0.020640255
RBPWeek1_K3_Axy2	2022-08-03 06:20:00	0.0139585751666667
RBPWeek1_K3_Axy2	2022-08-03 06:30:00	0.0155343828333333
RBPWeek1_K3_Axy2	2022-08-03 06:40:00	0.0159888465
RBPWeek1_K3_Axy2	2022-08-03 06:50:00	0.014069894
RBPWeek1_K3_Axy2	2022-08-03 07:00:00	0.0156218131666667
RBPWeek1_K3_Axy2	2022-08-03 07:10:00	0.0156240525
RBPWeek1_K3_Axy2	2022-08-03 07:20:00	0.0159734648333333
RBPWeek1_K3_Axy2	2022-08-03 07:30:00	0.0166201543333333
RBPWeek1_K3_Axy2	2022-08-03 07:40:00	0.0225857303333333
RBPWeek1_K3_Axy2	2022-08-03 07:50:00	0.013637488
RBPWeek1_K3_Axy2	2022-08-03 08:00:00	0.0139845678333333
RBPWeek1_K3_Axy2	2022-08-03 08:10:00	0.0146655603333333
RBPWeek1_K3_Axy2	2022-08-03 08:20:00	0.015527061
RBPWeek1_K3_Axy2	2022-08-03 08:30:00	0.0137106513333333
RBPWeek1_K3_Axy2	2022-08-03 08:40:00	0.0142022166666667
RBPWeek1_K3_Axy2	2022-08-03 08:50:00	0.0140667606666667
RBPWeek1_K3_Axy2	2022-08-03 09:00:00	0.0137903898333333
RBPWeek1_K3_Axy2	2022-08-03 09:10:00	0.0144639353333333
RBPWeek1_K3_Axy2	2022-08-03 09:20:00	0.0136597456666667
RBPWeek1_K3_Axy2	2022-08-03 09:30:00	0.0137457246666667
RBPWeek1_K3_Axy2	2022-08-03 09:40:00	0.0138875221666667
RBPWeek1_K3_Axy2	2022-08-03 09:50:00	0.0136249143333333
RBPWeek1_K3_Axy2	2022-08-03 10:00:00	0.0138746238333333
RBPWeek1_K3_Axy2	2022-08-03 10:10:00	0.0138432476666667
RBPWeek1_K3_Axy2	2022-08-03 10:20:00	0.013787793
RBPWeek1_K3_Axy2	2022-08-03 10:30:00	0.0144995093333333
RBPWeek1_K3_Axy2	2022-08-03 10:40:00	0.0134175663333333
RBPWeek1_K3_Axy2	2022-08-03 10:50:00	0.0136528226666667
RBPWeek1_K3_Axy2	2022-08-03 11:00:00	0.0138216856666667
RBPWeek1_K3_Axy2	2022-08-03 11:10:00	0.0143455301666667
RBPWeek1_K3_Axy2	2022-08-03 11:20:00	0.0137400626666667
RBPWeek1_K3_Axy2	2022-08-03 11:30:00	0.0137150493333333
RBPWeek1_K3_Axy2	2022-08-03 11:40:00	0.0140478471666667
RBPWeek1_K3_Axy2	2022-08-03 11:50:00	0.0138740948333333
RBPWeek1_K3_Axy2	2022-08-03 12:00:00	0.0135909008333333
RBPWeek1_K3_Axy2	2022-08-03 12:10:00	0.0151308958333333
RBPWeek1_K3_Axy2	2022-08-03 12:20:00	0.0152752643333333
RBPWeek1_K3_Axy2	2022-08-03 12:30:00	0.0137707911666667
RBPWeek1_K3_Axy2	2022-08-03 12:40:00	0.0140943943333333
RBPWeek1_K3_Axy2	2022-08-03 12:50:00	0.014092077
RBPWeek1_K3_Axy2	2022-08-03 13:00:00	0.0139032341666667
RBPWeek1_K3_Axy2	2022-08-03 13:10:00	0.0141027323333333
RBPWeek1_K3_Axy2	2022-08-03 13:20:00	0.0142990998333333
RBPWeek1_K3_Axy2	2022-08-03 13:30:00	0.01402029
RBPWeek1_K3_Axy2	2022-08-03 13:40:00	0.0145229043333333
RBPWeek1_K3_Axy2	2022-08-03 13:50:00	0.0137905201666667
RBPWeek1_K3_Axy2	2022-08-03 14:00:00	0.014090817
RBPWeek1_K3_Axy2	2022-08-03 14:10:00	0.0188969685
RBPWeek1_K3_Axy2	2022-08-03 14:20:00	0.0139985583333333
RBPWeek1_K3_Axy2	2022-08-03 14:30:00	0.0139221021666667
RBPWeek1_K3_Axy2	2022-08-03 14:40:00	0.0139745666666667
RBPWeek1_K3_Axy2	2022-08-03 14:50:00	0.0143213931666667
RBPWeek1_K3_Axy2	2022-08-03 15:00:00	0.0161772771666667
RBPWeek1_K3_Axy2	2022-08-03 15:10:00	0.0141516893333333
RBPWeek1_K3_Axy2	2022-08-03 15:20:00	0.0141709785
RBPWeek1_K3_Axy2	2022-08-03 15:30:00	0.0146800855
RBPWeek1_K3_Axy2	2022-08-03 15:40:00	0.0148193248333333
RBPWeek1_K3_Axy2	2022-08-03 15:50:00	0.0143179033333333
RBPWeek1_K3_Axy2	2022-08-03 16:00:00	0.0147505153333333
RBPWeek1_K3_Axy2	2022-08-03 16:10:00	0.018928911
RBPWeek1_K3_Axy2	2022-08-03 16:20:00	0.0154942176666667
RBPWeek1_K3_Axy2	2022-08-03 16:30:00	0.0143205121666667
RBPWeek1_K3_Axy2	2022-08-03 16:40:00	0.0142705825
RBPWeek1_K3_Axy2	2022-08-03 16:50:00	0.013854131
RBPWeek1_K3_Axy2	2022-08-03 17:00:00	0.014832722
RBPWeek1_K3_Axy2	2022-08-03 17:10:00	0.014226631
RBPWeek1_K3_Axy2	2022-08-03 17:20:00	0.0140703055
RBPWeek1_K3_Axy2	2022-08-03 17:30:00	0.013928422
RBPWeek1_K3_Axy2	2022-08-03 17:40:00	0.0157598868333333
RBPWeek1_K3_Axy2	2022-08-03 17:50:00	0.013840209
RBPWeek1_K3_Axy2	2022-08-03 18:00:00	0.0145614313333333
RBPWeek1_K3_Axy2	2022-08-03 18:10:00	0.0146297943333333
RBPWeek1_K3_Axy2	2022-08-03 18:20:00	0.0146507916666667
RBPWeek1_K3_Axy2	2022-08-03 18:30:00	0.0140057688333333
RBPWeek1_K3_Axy2	2022-08-03 18:40:00	0.0138544883333333
RBPWeek1_K3_Axy2	2022-08-03 18:50:00	0.0147597993333333
RBPWeek1_K3_Axy2	2022-08-03 19:00:00	0.024169596
RBPWeek1_K3_Axy2	2022-08-03 19:10:00	0.0150078103333333
RBPWeek1_K3_Axy2	2022-08-03 19:20:00	0.0141076516666667
RBPWeek1_K3_Axy2	2022-08-03 19:30:00	0.0149737855
RBPWeek1_K3_Axy2	2022-08-03 19:40:00	0.0139803805
RBPWeek1_K3_Axy2	2022-08-03 19:50:00	0.0140943918333333
RBPWeek1_K3_Axy2	2022-08-03 20:00:00	0.014850461
RBPWeek1_K3_Axy2	2022-08-03 20:10:00	0.0168969585
RBPWeek1_K3_Axy2	2022-08-03 20:20:00	0.0134427846666667
RBPWeek1_K3_Axy2	2022-08-03 20:30:00	0.0137495851666667
RBPWeek1_K3_Axy2	2022-08-03 20:40:00	0.0137673671666667
RBPWeek1_K3_Axy2	2022-08-03 20:50:00	0.014481638
RBPWeek1_K3_Axy2	2022-08-03 21:00:00	0.0140052843333333
RBPWeek1_K3_Axy2	2022-08-03 21:10:00	0.014303656
RBPWeek1_K3_Axy2	2022-08-03 21:20:00	0.0159109981666667
RBPWeek1_K3_Axy2	2022-08-03 21:30:00	0.0206855035
RBPWeek1_K3_Axy2	2022-08-03 21:40:00	0.0604534475
RBPWeek1_K3_Axy2	2022-08-03 21:50:00	0.0300481265
RBPWeek1_K3_Axy2	2022-08-03 22:00:00	0.0140601751666667
RBPWeek1_K3_Axy2	2022-08-03 22:10:00	0.0155930855
RBPWeek1_K3_Axy2	2022-08-03 22:20:00	0.0160086983333333
RBPWeek1_K3_Axy2	2022-08-03 22:30:00	0.0187021033333333
RBPWeek1_K3_Axy2	2022-08-03 22:40:00	0.0180104863333333
RBPWeek1_K3_Axy2	2022-08-03 22:50:00	0.0146952233333333
RBPWeek1_K3_Axy2	2022-08-03 23:00:00	0.014215641
RBPWeek1_K3_Axy2	2022-08-03 23:10:00	0.0146871735
RBPWeek1_K3_Axy2	2022-08-03 23:20:00	0.01459329
RBPWeek1_K3_Axy2	2022-08-03 23:30:00	0.0281577095
RBPWeek1_K3_Axy2	2022-08-03 23:40:00	0.0157929181666667
RBPWeek1_K3_Axy2	2022-08-03 23:50:00	0.0188140748333333
RBPWeek1_K3_Axy2	2022-08-04 00:00:00	0.0238280783333333
RBPWeek1_K3_Axy2	2022-08-04 00:10:00	0.062609733
RBPWeek1_K3_Axy2	2022-08-04 00:20:00	0.0594036758333333
RBPWeek1_K3_Axy2	2022-08-04 00:30:00	0.0246558761666667
RBPWeek1_K3_Axy2	2022-08-04 00:40:00	0.0137052298333333
RBPWeek1_K3_Axy2	2022-08-04 00:50:00	0.0278459796666667
RBPWeek1_K3_Axy2	2022-08-04 01:00:00	0.0138904526666667
RBPWeek1_K3_Axy2	2022-08-04 01:10:00	0.0140491483333333
RBPWeek1_K3_Axy2	2022-08-04 01:20:00	0.0353126191666667
RBPWeek1_K3_Axy2	2022-08-04 01:30:00	0.070550698
RBPWeek1_K3_Axy2	2022-08-04 01:40:00	0.1183620995
RBPWeek1_K3_Axy2	2022-08-04 01:50:00	0.0514758641666667
RBPWeek1_K3_Axy2	2022-08-04 02:00:00	0.107494094
RBPWeek1_K3_Axy2	2022-08-04 02:10:00	0.093569869
RBPWeek1_K3_Axy2	2022-08-04 02:20:00	0.078140822
RBPWeek1_K3_Axy2	2022-08-04 02:30:00	0.109306024
RBPWeek1_K3_Axy2	2022-08-04 02:40:00	0.0551769085
RBPWeek1_K3_Axy2	2022-08-04 02:50:00	0.0579906025
RBPWeek1_K3_Axy2	2022-08-04 03:00:00	0.0359101496666667
RBPWeek1_K3_Axy2	2022-08-04 03:10:00	0.0791001273333333
RBPWeek1_K3_Axy2	2022-08-04 03:20:00	0.0487209876666667
RBPWeek1_K3_Axy2	2022-08-04 03:30:00	0.0805931733333333
RBPWeek1_K3_Axy2	2022-08-04 03:40:00	0.0634808308333333
RBPWeek1_K3_Axy2	2022-08-04 03:50:00	0.0283154961666667
RBPWeek1_K3_Axy2	2022-08-04 04:00:00	0.036359896
RBPWeek1_K3_Axy2	2022-08-04 04:10:00	0.0250704631666667
RBPWeek1_K3_Axy2	2022-08-04 04:20:00	0.0837144415
RBPWeek1_K3_Axy2	2022-08-04 04:30:00	0.199934204666667
RBPWeek1_K3_Axy2	2022-08-04 04:40:00	0.0312239971666667
RBPWeek1_K3_Axy2	2022-08-04 04:50:00	0.0163528113333333
RBPWeek1_K3_Axy2	2022-08-04 05:00:00	0.0201221003333333
RBPWeek1_K3_Axy2	2022-08-04 05:10:00	0.015460644
RBPWeek1_K3_Axy2	2022-08-04 05:20:00	0.0136337446666667
RBPWeek1_K3_Axy2	2022-08-04 05:30:00	0.0141090908333333
RBPWeek1_K3_Axy2	2022-08-04 05:40:00	0.0138385778333333
RBPWeek1_K3_Axy2	2022-08-04 05:50:00	0.019645139
RBPWeek1_K3_Axy2	2022-08-04 06:00:00	0.0147817691666667
RBPWeek1_K3_Axy2	2022-08-04 06:10:00	0.0137984508333333
RBPWeek1_K3_Axy2	2022-08-04 06:20:00	0.0147815298333333
RBPWeek1_K3_Axy2	2022-08-04 06:30:00	0.0138953688333333
RBPWeek1_K3_Axy2	2022-08-04 06:40:00	0.015439814
RBPWeek1_K3_Axy2	2022-08-04 06:50:00	0.0171057861666667
RBPWeek1_K3_Axy2	2022-08-04 07:00:00	0.0147626511666667
RBPWeek1_K3_Axy2	2022-08-04 07:10:00	0.0180280326666667
RBPWeek1_K3_Axy2	2022-08-04 07:20:00	0.0260505335
RBPWeek1_K3_Axy2	2022-08-04 07:30:00	0.0149337888333333
RBPWeek1_K3_Axy2	2022-08-04 07:40:00	0.017239251
RBPWeek1_K3_Axy2	2022-08-04 07:50:00	0.0163822341666667
RBPWeek1_K3_Axy2	2022-08-04 08:00:00	0.0162282241666667
RBPWeek1_K3_Axy2	2022-08-04 08:10:00	0.0149259355
RBPWeek1_K3_Axy2	2022-08-04 08:20:00	0.0170145998333333
RBPWeek1_K3_Axy2	2022-08-04 08:30:00	0.0138798705
RBPWeek1_K3_Axy2	2022-08-04 08:40:00	0.0229196793333333
RBPWeek1_K3_Axy2	2022-08-04 08:50:00	0.0139294365
RBPWeek1_K3_Axy2	2022-08-04 09:00:00	0.0150912648333333
RBPWeek1_K3_Axy2	2022-08-04 09:10:00	0.0161555476666667
RBPWeek1_K3_Axy2	2022-08-04 09:20:00	0.016045108
RBPWeek1_K3_Axy2	2022-08-04 09:30:00	0.0137423075
RBPWeek1_K3_Axy2	2022-08-04 09:40:00	0.0246765081666667
RBPWeek1_K3_Axy2	2022-08-04 09:50:00	0.0209293983333333
RBPWeek1_K3_Axy2	2022-08-04 10:00:00	0.0146414686666667
RBPWeek1_K3_Axy2	2022-08-04 10:10:00	0.0159678033333333
RBPWeek1_K3_Axy2	2022-08-04 10:20:00	0.0168111471666667
RBPWeek1_K3_Axy2	2022-08-04 10:30:00	0.018198967
RBPWeek1_K3_Axy2	2022-08-04 10:40:00	0.0158853676666667
RBPWeek1_K3_Axy2	2022-08-04 10:50:00	0.0415399883333333
RBPWeek1_K3_Axy2	2022-08-04 11:00:00	0.0144866791666667
RBPWeek1_K3_Axy2	2022-08-04 11:10:00	0.0142593156666667
RBPWeek1_K3_Axy2	2022-08-04 11:20:00	0.0145613978333333
RBPWeek1_K3_Axy2	2022-08-04 11:30:00	0.0174821231666667
RBPWeek1_K3_Axy2	2022-08-04 11:40:00	0.0197056796666667
RBPWeek1_K3_Axy2	2022-08-04 11:50:00	0.0219648016666667
RBPWeek1_K3_Axy2	2022-08-04 12:00:00	0.0200629831666667
RBPWeek1_K3_Axy2	2022-08-04 12:10:00	0.0153253505
RBPWeek1_K3_Axy2	2022-08-04 12:20:00	0.0149355838333333
RBPWeek1_K3_Axy2	2022-08-04 12:30:00	0.0160073995
RBPWeek1_K3_Axy2	2022-08-04 12:40:00	0.0173002426666667
RBPWeek1_K3_Axy2	2022-08-04 12:50:00	0.014765576
RBPWeek1_K3_Axy2	2022-08-04 13:00:00	0.016677606
RBPWeek1_K3_Axy2	2022-08-04 13:10:00	0.0194198685
RBPWeek1_K3_Axy2	2022-08-04 13:20:00	0.0157231795
RBPWeek1_K3_Axy2	2022-08-04 13:30:00	0.0159520536666667
RBPWeek1_K3_Axy2	2022-08-04 13:40:00	0.0140685551666667
RBPWeek1_K3_Axy2	2022-08-04 13:50:00	0.0174989403333333
RBPWeek1_K3_Axy2	2022-08-04 14:00:00	0.014662386
RBPWeek1_K3_Axy2	2022-08-04 14:10:00	0.0154139681666667
RBPWeek1_K3_Axy2	2022-08-04 14:20:00	0.0145009683333333
RBPWeek1_K3_Axy2	2022-08-04 14:30:00	0.0162966241666667
RBPWeek1_K3_Axy2	2022-08-04 14:40:00	0.0172729426666667
RBPWeek1_K3_Axy2	2022-08-04 14:50:00	0.0170934965
RBPWeek1_K3_Axy2	2022-08-04 15:00:00	0.0156869701666667
RBPWeek1_K3_Axy2	2022-08-04 15:10:00	0.014787102
RBPWeek1_K3_Axy2	2022-08-04 15:20:00	0.015230221
RBPWeek1_K3_Axy2	2022-08-04 15:30:00	0.0143290218333333
RBPWeek1_K3_Axy2	2022-08-04 15:40:00	0.014820546
RBPWeek1_K3_Axy2	2022-08-04 15:50:00	0.014362298
RBPWeek1_K3_Axy2	2022-08-04 16:00:00	0.0144734991666667
RBPWeek1_K3_Axy2	2022-08-04 16:10:00	0.014160027
RBPWeek1_K3_Axy2	2022-08-04 16:20:00	0.02350732
RBPWeek1_K3_Axy2	2022-08-04 16:30:00	0.0479721671666667
RBPWeek1_K3_Axy2	2022-08-04 16:40:00	0.0325965138333333
RBPWeek1_K3_Axy2	2022-08-04 16:50:00	0.0182683863333333
RBPWeek1_K3_Axy2	2022-08-04 17:00:00	0.0154016433333333
RBPWeek1_K3_Axy2	2022-08-04 17:10:00	0.0348040381666667
RBPWeek1_K3_Axy2	2022-08-04 17:20:00	0.0147965128333333
RBPWeek1_K3_Axy2	2022-08-04 17:30:00	0.0169451048333333
RBPWeek1_K3_Axy2	2022-08-04 17:40:00	0.0207409221666667
RBPWeek1_K3_Axy2	2022-08-04 17:50:00	0.0143111561666667
RBPWeek1_K3_Axy2	2022-08-04 18:00:00	0.0145816493333333
RBPWeek1_K3_Axy2	2022-08-04 18:10:00	0.0140538693333333
RBPWeek1_K3_Axy2	2022-08-04 18:20:00	0.014395094
RBPWeek1_K3_Axy2	2022-08-04 18:30:00	0.0143453286666667
RBPWeek1_K3_Axy2	2022-08-04 18:40:00	0.0141308541666667
RBPWeek1_K3_Axy2	2022-08-04 18:50:00	0.0141476948333333
RBPWeek1_K3_Axy2	2022-08-04 19:00:00	0.0142591455
RBPWeek1_K3_Axy2	2022-08-04 19:10:00	0.014148993
RBPWeek1_K3_Axy2	2022-08-04 19:20:00	0.0157569123333333
RBPWeek1_K3_Axy2	2022-08-04 19:30:00	0.0139326156666667
RBPWeek1_K3_Axy2	2022-08-04 19:40:00	0.0137906071666667
RBPWeek1_K3_Axy2	2022-08-04 19:50:00	0.013790002
RBPWeek1_K3_Axy2	2022-08-04 20:00:00	0.0139948163333333
RBPWeek1_K3_Axy2	2022-08-04 20:10:00	0.0143379706666667
RBPWeek1_K3_Axy2	2022-08-04 20:20:00	0.0226326468333333
RBPWeek1_K3_Axy2	2022-08-04 20:30:00	0.0143713648333333
RBPWeek1_K3_Axy2	2022-08-04 20:40:00	0.0145346968333333
RBPWeek1_K3_Axy2	2022-08-04 20:50:00	0.0141776913333333
RBPWeek1_K3_Axy2	2022-08-04 21:00:00	0.014319707
RBPWeek1_K3_Axy2	2022-08-04 21:10:00	0.014775792
RBPWeek1_K3_Axy2	2022-08-04 21:20:00	0.014144719
RBPWeek1_K3_Axy2	2022-08-04 21:30:00	0.0141488295
RBPWeek1_K3_Axy2	2022-08-04 21:40:00	0.0144365631666667
RBPWeek1_K3_Axy2	2022-08-04 21:50:00	0.0264771631666667
RBPWeek1_K3_Axy2	2022-08-04 22:00:00	0.014193511
RBPWeek1_K3_Axy2	2022-08-04 22:10:00	0.014291292
RBPWeek1_K3_Axy2	2022-08-04 22:20:00	0.0144396436666667
RBPWeek1_K3_Axy2	2022-08-04 22:30:00	0.0140358883333333
RBPWeek1_K3_Axy2	2022-08-04 22:40:00	0.0144141345
RBPWeek1_K3_Axy2	2022-08-04 22:50:00	0.0140232701666667
RBPWeek1_K3_Axy2	2022-08-04 23:00:00	0.0141053496666667
RBPWeek1_K3_Axy2	2022-08-04 23:10:00	0.0146241756666667
RBPWeek1_K3_Axy2	2022-08-04 23:20:00	0.0141837878333333
RBPWeek1_K3_Axy2	2022-08-04 23:30:00	0.014186971
RBPWeek1_K3_Axy2	2022-08-04 23:40:00	0.0140978946666667
RBPWeek1_K3_Axy2	2022-08-04 23:50:00	0.0265584978333333
RBPWeek1_K3_Axy2	2022-08-05 00:00:00	0.024413199
RBPWeek1_K3_Axy2	2022-08-05 00:10:00	0.0143544908333333
RBPWeek1_K3_Axy2	2022-08-05 00:20:00	0.014090483
RBPWeek1_K3_Axy2	2022-08-05 00:30:00	0.0139670795
RBPWeek1_K3_Axy2	2022-08-05 00:40:00	0.01389102
RBPWeek1_K3_Axy2	2022-08-05 00:50:00	0.0138695843333333
RBPWeek1_K3_Axy2	2022-08-05 01:00:00	0.0161163283333333
RBPWeek1_K3_Axy2	2022-08-05 01:10:00	0.0198206655
RBPWeek1_K3_Axy2	2022-08-05 01:20:00	0.0144838411666667
RBPWeek1_K3_Axy2	2022-08-05 01:30:00	0.0140562271666667
RBPWeek1_K3_Axy2	2022-08-05 01:40:00	0.014179034
RBPWeek1_K3_Axy2	2022-08-05 01:50:00	0.0141684815
RBPWeek1_K3_Axy2	2022-08-05 02:00:00	0.0145615553333333
RBPWeek1_K3_Axy2	2022-08-05 02:10:00	0.0164312236666667
RBPWeek1_K3_Axy2	2022-08-05 02:20:00	0.0151180706666667
RBPWeek1_K3_Axy2	2022-08-05 02:30:00	0.0139617888333333
RBPWeek1_K3_Axy2	2022-08-05 02:40:00	0.0143292568333333
RBPWeek1_K3_Axy2	2022-08-05 02:50:00	0.0144968658333333
RBPWeek1_K3_Axy2	2022-08-05 03:00:00	0.0142588638333333
RBPWeek1_K3_Axy2	2022-08-05 03:10:00	0.0140241645
RBPWeek1_K3_Axy2	2022-08-05 03:20:00	0.0139372896666667
RBPWeek1_K3_Axy2	2022-08-05 03:30:00	0.014160309
RBPWeek1_K3_Axy2	2022-08-05 03:40:00	0.0146565291666667
RBPWeek1_K3_Axy2	2022-08-05 03:50:00	0.0232857613333333
RBPWeek1_K3_Axy2	2022-08-05 04:00:00	0.0143255951666667
RBPWeek1_K3_Axy2	2022-08-05 04:10:00	0.016313179
RBPWeek1_K3_Axy2	2022-08-05 04:20:00	0.0150633386666667
RBPWeek1_K3_Axy2	2022-08-05 04:30:00	0.0140637835
RBPWeek1_K3_Axy2	2022-08-05 04:40:00	0.0141515595
RBPWeek1_K3_Axy2	2022-08-05 04:50:00	0.013873405
RBPWeek1_K3_Axy2	2022-08-05 05:00:00	0.0155361295
RBPWeek1_K3_Axy2	2022-08-05 05:10:00	0.0149987305
RBPWeek1_K3_Axy2	2022-08-05 05:20:00	0.0139587398333333
RBPWeek1_K3_Axy2	2022-08-05 05:30:00	0.0157215521666667
RBPWeek1_K3_Axy2	2022-08-05 05:40:00	0.0180394976666667
RBPWeek1_K3_Axy2	2022-08-05 05:50:00	0.0155095163333333
RBPWeek1_K3_Axy2	2022-08-05 06:00:00	0.0153239296666667
RBPWeek1_K3_Axy2	2022-08-05 06:10:00	0.0187818961666667
RBPWeek1_K3_Axy2	2022-08-05 06:20:00	0.0215450363333333
RBPWeek1_K3_Axy2	2022-08-05 06:30:00	0.031873529
RBPWeek1_K3_Axy2	2022-08-05 06:40:00	0.0403738578333333
RBPWeek1_K3_Axy2	2022-08-05 06:50:00	0.0158009346666667
RBPWeek1_K3_Axy2	2022-08-05 07:00:00	0.0140744621666667
RBPWeek1_K3_Axy2	2022-08-05 07:10:00	0.013485472
RBPWeek1_K3_Axy2	2022-08-05 07:20:00	0.0136360631666667
RBPWeek1_K3_Axy2	2022-08-05 07:30:00	0.0133172695
RBPWeek1_K3_Axy2	2022-08-05 07:40:00	0.0141411951666667
RBPWeek1_K3_Axy2	2022-08-05 07:50:00	0.0136194925
RBPWeek1_K3_Axy2	2022-08-05 08:00:00	0.013857052
RBPWeek1_K3_Axy2	2022-08-05 08:10:00	0.0146199005
RBPWeek1_K3_Axy2	2022-08-05 08:20:00	0.0144386753333333
RBPWeek1_K3_Axy2	2022-08-05 08:30:00	0.0143917568333333
RBPWeek1_K3_Axy2	2022-08-05 08:40:00	0.013870763
RBPWeek1_K3_Axy2	2022-08-05 08:50:00	0.014124389
RBPWeek1_K3_Axy2	2022-08-05 09:00:00	0.016117784
RBPWeek1_K3_Axy2	2022-08-05 09:10:00	0.0171011478333333
RBPWeek1_K3_Axy2	2022-08-05 09:20:00	0.0138954083333333
RBPWeek1_K3_Axy2	2022-08-05 09:30:00	0.0143700315
RBPWeek1_K3_Axy2	2022-08-05 09:40:00	0.0138132175
RBPWeek1_K3_Axy2	2022-08-05 09:50:00	0.0139826968333333
RBPWeek1_K3_Axy2	2022-08-05 10:00:00	0.0134605186666667
RBPWeek1_K3_Axy2	2022-08-05 10:10:00	0.013641466
RBPWeek1_K3_Axy2	2022-08-05 10:20:00	0.0140284408333333
RBPWeek1_K3_Axy2	2022-08-05 10:30:00	0.0138936751666667
RBPWeek1_K3_Axy2	2022-08-05 10:40:00	0.013906615
RBPWeek1_K3_Axy2	2022-08-05 10:50:00	0.0136865158333333
RBPWeek1_K3_Axy2	2022-08-05 11:00:00	0.0130872751666667
RBPWeek1_K3_Axy2	2022-08-05 11:10:00	0.0140842155
RBPWeek1_K3_Axy2	2022-08-05 11:20:00	0.0145202933333333
RBPWeek1_K3_Axy2	2022-08-05 11:30:00	0.014131541
RBPWeek1_K3_Axy2	2022-08-05 11:40:00	0.0136387438333333
RBPWeek1_K3_Axy2	2022-08-05 11:50:00	0.0138087823333333
RBPWeek1_K3_Axy2	2022-08-05 12:00:00	0.0142763213333333
RBPWeek1_K3_Axy2	2022-08-05 12:10:00	0.0142292395
RBPWeek1_K3_Axy2	2022-08-05 12:20:00	0.014035183
RBPWeek1_K3_Axy2	2022-08-05 12:30:00	0.0141910741666667
RBPWeek1_K3_Axy2	2022-08-05 12:40:00	0.0139153253333333
RBPWeek1_K3_Axy2	2022-08-05 12:50:00	0.0144065228333333
RBPWeek1_K3_Axy2	2022-08-05 13:00:00	0.0139630021666667
RBPWeek1_K3_Axy2	2022-08-05 13:10:00	0.0186007
RBPWeek1_K3_Axy2	2022-08-05 13:20:00	0.0270384896666667
RBPWeek1_K3_Axy2	2022-08-05 13:30:00	0.0161954265
RBPWeek1_K3_Axy2	2022-08-05 13:40:00	0.0137276173333333
RBPWeek1_K3_Axy2	2022-08-05 13:50:00	0.0135990848333333
RBPWeek1_K3_Axy2	2022-08-05 14:00:00	0.05654675795053
RBPWeek1_K4_Axy1	2022-08-01 23:50:00	0.596122309166667
RBPWeek1_K4_Axy1	2022-08-02 00:00:00	0.0852842608333333
RBPWeek1_K4_Axy1	2022-08-02 00:10:00	0.104752803666667
RBPWeek1_K4_Axy1	2022-08-02 00:20:00	0.1270801515
RBPWeek1_K4_Axy1	2022-08-02 00:30:00	0.117646357833333
RBPWeek1_K4_Axy1	2022-08-02 00:40:00	0.0470472306666667
RBPWeek1_K4_Axy1	2022-08-02 00:50:00	0.027481929
RBPWeek1_K4_Axy1	2022-08-02 01:00:00	0.0149649595
RBPWeek1_K4_Axy1	2022-08-02 01:10:00	0.0139236973333333
RBPWeek1_K4_Axy1	2022-08-02 01:20:00	0.0156404588333333
RBPWeek1_K4_Axy1	2022-08-02 01:30:00	0.0166176733333333
RBPWeek1_K4_Axy1	2022-08-02 01:40:00	0.0142088913333333
RBPWeek1_K4_Axy1	2022-08-02 01:50:00	0.0137751786666667
RBPWeek1_K4_Axy1	2022-08-02 02:00:00	0.0181384626666667
RBPWeek1_K4_Axy1	2022-08-02 02:10:00	0.0164709378333333
RBPWeek1_K4_Axy1	2022-08-02 02:20:00	0.0139554
RBPWeek1_K4_Axy1	2022-08-02 02:30:00	0.0137655363333333
RBPWeek1_K4_Axy1	2022-08-02 02:40:00	0.044770585
RBPWeek1_K4_Axy1	2022-08-02 02:50:00	0.0282228085
RBPWeek1_K4_Axy1	2022-08-02 03:00:00	0.0197984975
RBPWeek1_K4_Axy1	2022-08-02 03:10:00	0.0169334181666667
RBPWeek1_K4_Axy1	2022-08-02 03:20:00	0.0276804133333333
RBPWeek1_K4_Axy1	2022-08-02 03:30:00	0.0255855288333333
RBPWeek1_K4_Axy1	2022-08-02 03:40:00	0.0153830465
RBPWeek1_K4_Axy1	2022-08-02 03:50:00	0.0273387438333333
RBPWeek1_K4_Axy1	2022-08-02 04:00:00	0.0613462338333333
RBPWeek1_K4_Axy1	2022-08-02 04:10:00	0.0617823808333333
RBPWeek1_K4_Axy1	2022-08-02 04:20:00	0.0192309831666667
RBPWeek1_K4_Axy1	2022-08-02 04:30:00	0.017148545
RBPWeek1_K4_Axy1	2022-08-02 04:40:00	0.0150494351666667
RBPWeek1_K4_Axy1	2022-08-02 04:50:00	0.0337228598333333
RBPWeek1_K4_Axy1	2022-08-02 05:00:00	0.0321669001666667
RBPWeek1_K4_Axy1	2022-08-02 05:10:00	0.0387123565
RBPWeek1_K4_Axy1	2022-08-02 05:20:00	0.0329651151666667
RBPWeek1_K4_Axy1	2022-08-02 05:30:00	0.0357771758333333
RBPWeek1_K4_Axy1	2022-08-02 05:40:00	0.023971788
RBPWeek1_K4_Axy1	2022-08-02 05:50:00	0.0413055746666667
RBPWeek1_K4_Axy1	2022-08-02 06:00:00	0.0235278256666667
RBPWeek1_K4_Axy1	2022-08-02 06:10:00	0.018539013
RBPWeek1_K4_Axy1	2022-08-02 06:20:00	0.0161507423333333
RBPWeek1_K4_Axy1	2022-08-02 06:30:00	0.0137032466666667
RBPWeek1_K4_Axy1	2022-08-02 06:40:00	0.0139664171666667
RBPWeek1_K4_Axy1	2022-08-02 06:50:00	0.0208157885
RBPWeek1_K4_Axy1	2022-08-02 07:00:00	0.0150262866666667
RBPWeek1_K4_Axy1	2022-08-02 07:10:00	0.016435014
RBPWeek1_K4_Axy1	2022-08-02 07:20:00	0.0152556438333333
RBPWeek1_K4_Axy1	2022-08-02 07:30:00	0.016315954
RBPWeek1_K4_Axy1	2022-08-02 07:40:00	0.0164868798333333
RBPWeek1_K4_Axy1	2022-08-02 07:50:00	0.0136972268333333
RBPWeek1_K4_Axy1	2022-08-02 08:00:00	0.0149777303333333
RBPWeek1_K4_Axy1	2022-08-02 08:10:00	0.0143118431666667
RBPWeek1_K4_Axy1	2022-08-02 08:20:00	0.0154745685
RBPWeek1_K4_Axy1	2022-08-02 08:30:00	0.015492866
RBPWeek1_K4_Axy1	2022-08-02 08:40:00	0.0158437825
RBPWeek1_K4_Axy1	2022-08-02 08:50:00	0.0253373558333333
RBPWeek1_K4_Axy1	2022-08-02 09:00:00	0.0135729873333333
RBPWeek1_K4_Axy1	2022-08-02 09:10:00	0.0137551593333333
RBPWeek1_K4_Axy1	2022-08-02 09:20:00	0.0137856285
RBPWeek1_K4_Axy1	2022-08-02 09:30:00	0.0240925203333333
RBPWeek1_K4_Axy1	2022-08-02 09:40:00	0.016930449
RBPWeek1_K4_Axy1	2022-08-02 09:50:00	0.018842398
RBPWeek1_K4_Axy1	2022-08-02 10:00:00	0.0187576061666667
RBPWeek1_K4_Axy1	2022-08-02 10:10:00	0.0225634315
RBPWeek1_K4_Axy1	2022-08-02 10:20:00	0.0150445563333333
RBPWeek1_K4_Axy1	2022-08-02 10:30:00	0.0506306121666667
RBPWeek1_K4_Axy1	2022-08-02 10:40:00	0.113315225
RBPWeek1_K4_Axy1	2022-08-02 10:50:00	0.0286538421666667
RBPWeek1_K4_Axy1	2022-08-02 11:00:00	0.0253160403333333
RBPWeek1_K4_Axy1	2022-08-02 11:10:00	0.0201215783333333
RBPWeek1_K4_Axy1	2022-08-02 11:20:00	0.0161808568333333
RBPWeek1_K4_Axy1	2022-08-02 11:30:00	0.0138703391666667
RBPWeek1_K4_Axy1	2022-08-02 11:40:00	0.0201967695
RBPWeek1_K4_Axy1	2022-08-02 11:50:00	0.0174665473333333
RBPWeek1_K4_Axy1	2022-08-02 12:00:00	0.0137847425
RBPWeek1_K4_Axy1	2022-08-02 12:10:00	0.0140408401666667
RBPWeek1_K4_Axy1	2022-08-02 12:20:00	0.0138622445
RBPWeek1_K4_Axy1	2022-08-02 12:30:00	0.030385088
RBPWeek1_K4_Axy1	2022-08-02 12:40:00	0.0269031566666667
RBPWeek1_K4_Axy1	2022-08-02 12:50:00	0.0150347381666667
RBPWeek1_K4_Axy1	2022-08-02 13:00:00	0.0136402155
RBPWeek1_K4_Axy1	2022-08-02 13:10:00	0.0229082353333333
RBPWeek1_K4_Axy1	2022-08-02 13:20:00	0.0162820135
RBPWeek1_K4_Axy1	2022-08-02 13:30:00	0.0138265333333333
RBPWeek1_K4_Axy1	2022-08-02 13:40:00	0.0602975271666667
RBPWeek1_K4_Axy1	2022-08-02 13:50:00	0.0387938161666667
RBPWeek1_K4_Axy1	2022-08-02 14:00:00	0.0234792033333333
RBPWeek1_K4_Axy1	2022-08-02 14:10:00	0.0403170543333333
RBPWeek1_K4_Axy1	2022-08-02 14:20:00	0.0319195861666667
RBPWeek1_K4_Axy1	2022-08-02 14:30:00	0.015665321
RBPWeek1_K4_Axy1	2022-08-02 14:40:00	0.0136707281666667
RBPWeek1_K4_Axy1	2022-08-02 14:50:00	0.015043091
RBPWeek1_K4_Axy1	2022-08-02 15:00:00	0.0428874856666667
RBPWeek1_K4_Axy1	2022-08-02 15:10:00	0.013877594
RBPWeek1_K4_Axy1	2022-08-02 15:20:00	0.0142508078333333
RBPWeek1_K4_Axy1	2022-08-02 15:30:00	0.015021396
RBPWeek1_K4_Axy1	2022-08-02 15:40:00	0.0160576915
RBPWeek1_K4_Axy1	2022-08-02 15:50:00	0.026025429
RBPWeek1_K4_Axy1	2022-08-02 16:00:00	0.0151368351666667
RBPWeek1_K4_Axy1	2022-08-02 16:10:00	0.0149086818333333
RBPWeek1_K4_Axy1	2022-08-02 16:20:00	0.0190054861666667
RBPWeek1_K4_Axy1	2022-08-02 16:30:00	0.0137438951666667
RBPWeek1_K4_Axy1	2022-08-02 16:40:00	0.0139238201666667
RBPWeek1_K4_Axy1	2022-08-02 16:50:00	0.0379228043333333
RBPWeek1_K4_Axy1	2022-08-02 17:00:00	0.0429095386666667
RBPWeek1_K4_Axy1	2022-08-02 17:10:00	0.0371816736666667
RBPWeek1_K4_Axy1	2022-08-02 17:20:00	0.017090609
RBPWeek1_K4_Axy1	2022-08-02 17:30:00	0.0171210121666667
RBPWeek1_K4_Axy1	2022-08-02 17:40:00	0.0193212045
RBPWeek1_K4_Axy1	2022-08-02 17:50:00	0.0266487933333333
RBPWeek1_K4_Axy1	2022-08-02 18:00:00	0.0135220918333333
RBPWeek1_K4_Axy1	2022-08-02 18:10:00	0.0155587498333333
RBPWeek1_K4_Axy1	2022-08-02 18:20:00	0.038210681
RBPWeek1_K4_Axy1	2022-08-02 18:30:00	0.0174319281666667
RBPWeek1_K4_Axy1	2022-08-02 18:40:00	0.0380065448333333
RBPWeek1_K4_Axy1	2022-08-02 18:50:00	0.0155795425
RBPWeek1_K4_Axy1	2022-08-02 19:00:00	0.0140971991666667
RBPWeek1_K4_Axy1	2022-08-02 19:10:00	0.0145883708333333
RBPWeek1_K4_Axy1	2022-08-02 19:20:00	0.0141323041666667
RBPWeek1_K4_Axy1	2022-08-02 19:30:00	0.0143273796666667
RBPWeek1_K4_Axy1	2022-08-02 19:40:00	0.0144042876666667
RBPWeek1_K4_Axy1	2022-08-02 19:50:00	0.0272894738333333
RBPWeek1_K4_Axy1	2022-08-02 20:00:00	0.0324400543333333
RBPWeek1_K4_Axy1	2022-08-02 20:10:00	0.0262488963333333
RBPWeek1_K4_Axy1	2022-08-02 20:20:00	0.015756716
RBPWeek1_K4_Axy1	2022-08-02 20:30:00	0.0191522945
RBPWeek1_K4_Axy1	2022-08-02 20:40:00	0.0495814928333333
RBPWeek1_K4_Axy1	2022-08-02 20:50:00	0.10369954
RBPWeek1_K4_Axy1	2022-08-02 21:00:00	0.0506409866666667
RBPWeek1_K4_Axy1	2022-08-02 21:10:00	0.0797127178333333
RBPWeek1_K4_Axy1	2022-08-02 21:20:00	0.122180792
RBPWeek1_K4_Axy1	2022-08-02 21:30:00	0.026333403
RBPWeek1_K4_Axy1	2022-08-02 21:40:00	0.033426754
RBPWeek1_K4_Axy1	2022-08-02 21:50:00	0.0485853616666667
RBPWeek1_K4_Axy1	2022-08-02 22:00:00	0.0161699945
RBPWeek1_K4_Axy1	2022-08-02 22:10:00	0.0204243828333333
RBPWeek1_K4_Axy1	2022-08-02 22:20:00	0.0154407886666667
RBPWeek1_K4_Axy1	2022-08-02 22:30:00	0.0310816605
RBPWeek1_K4_Axy1	2022-08-02 22:40:00	0.0265514183333333
RBPWeek1_K4_Axy1	2022-08-02 22:50:00	0.0184826948333333
RBPWeek1_K4_Axy1	2022-08-02 23:00:00	0.0145840966666667
RBPWeek1_K4_Axy1	2022-08-02 23:10:00	0.0288214798333333
RBPWeek1_K4_Axy1	2022-08-02 23:20:00	0.0299462048333333
RBPWeek1_K4_Axy1	2022-08-02 23:30:00	0.0151607478333333
RBPWeek1_K4_Axy1	2022-08-02 23:40:00	0.0165965946666667
RBPWeek1_K4_Axy1	2022-08-02 23:50:00	0.0200770513333333
RBPWeek1_K4_Axy1	2022-08-03 00:00:00	0.0142648506666667
RBPWeek1_K4_Axy1	2022-08-03 00:10:00	0.0286017963333333
RBPWeek1_K4_Axy1	2022-08-03 00:20:00	0.0139442845
RBPWeek1_K4_Axy1	2022-08-03 00:30:00	0.037386797
RBPWeek1_K4_Axy1	2022-08-03 00:40:00	0.035461218
RBPWeek1_K4_Axy1	2022-08-03 00:50:00	0.0205574045
RBPWeek1_K4_Axy1	2022-08-03 01:00:00	0.0142010426666667
RBPWeek1_K4_Axy1	2022-08-03 01:10:00	0.0195324741666667
RBPWeek1_K4_Axy1	2022-08-03 01:20:00	0.0140421056666667
RBPWeek1_K4_Axy1	2022-08-03 01:30:00	0.0137383456666667
RBPWeek1_K4_Axy1	2022-08-03 01:40:00	0.0136429743333333
RBPWeek1_K4_Axy1	2022-08-03 01:50:00	0.0137480063333333
RBPWeek1_K4_Axy1	2022-08-03 02:00:00	0.0183569651666667
RBPWeek1_K4_Axy1	2022-08-03 02:10:00	0.0142127555
RBPWeek1_K4_Axy1	2022-08-03 02:20:00	0.0138942395
RBPWeek1_K4_Axy1	2022-08-03 02:30:00	0.0138697731666667
RBPWeek1_K4_Axy1	2022-08-03 02:40:00	0.0137140578333333
RBPWeek1_K4_Axy1	2022-08-03 02:50:00	0.0176345133333333
RBPWeek1_K4_Axy1	2022-08-03 03:00:00	0.0367508866666667
RBPWeek1_K4_Axy1	2022-08-03 03:10:00	0.0151643748333333
RBPWeek1_K4_Axy1	2022-08-03 03:20:00	0.0153377636666667
RBPWeek1_K4_Axy1	2022-08-03 03:30:00	0.013596919
RBPWeek1_K4_Axy1	2022-08-03 03:40:00	0.0138665376666667
RBPWeek1_K4_Axy1	2022-08-03 03:50:00	0.0144292705
RBPWeek1_K4_Axy1	2022-08-03 04:00:00	0.018943104
RBPWeek1_K4_Axy1	2022-08-03 04:10:00	0.0237970271666667
RBPWeek1_K4_Axy1	2022-08-03 04:20:00	0.0189656138333333
RBPWeek1_K4_Axy1	2022-08-03 04:30:00	0.0214640613333333
RBPWeek1_K4_Axy1	2022-08-03 04:40:00	0.0150785676666667
RBPWeek1_K4_Axy1	2022-08-03 04:50:00	0.0272478785
RBPWeek1_K4_Axy1	2022-08-03 05:00:00	0.0529999108333333
RBPWeek1_K4_Axy1	2022-08-03 05:10:00	0.0430390186666667
RBPWeek1_K4_Axy1	2022-08-03 05:20:00	0.0233011056666667
RBPWeek1_K4_Axy1	2022-08-03 05:30:00	0.0217775023333333
RBPWeek1_K4_Axy1	2022-08-03 05:40:00	0.0172993131666667
RBPWeek1_K4_Axy1	2022-08-03 05:50:00	0.013525219
RBPWeek1_K4_Axy1	2022-08-03 06:00:00	0.0361853783333333
RBPWeek1_K4_Axy1	2022-08-03 06:10:00	0.1268578215
RBPWeek1_K4_Axy1	2022-08-03 06:20:00	0.0332312306666667
RBPWeek1_K4_Axy1	2022-08-03 06:30:00	0.0459545473333333
RBPWeek1_K4_Axy1	2022-08-03 06:40:00	0.0164981576666667
RBPWeek1_K4_Axy1	2022-08-03 06:50:00	0.014932979
RBPWeek1_K4_Axy1	2022-08-03 07:00:00	0.0141022116666667
RBPWeek1_K4_Axy1	2022-08-03 07:10:00	0.0141221085
RBPWeek1_K4_Axy1	2022-08-03 07:20:00	0.0204449401666667
RBPWeek1_K4_Axy1	2022-08-03 07:30:00	0.0140605001666667
RBPWeek1_K4_Axy1	2022-08-03 07:40:00	0.0145145563333333
RBPWeek1_K4_Axy1	2022-08-03 07:50:00	0.0154782233333333
RBPWeek1_K4_Axy1	2022-08-03 08:00:00	0.0180167561666667
RBPWeek1_K4_Axy1	2022-08-03 08:10:00	0.0134326918333333
RBPWeek1_K4_Axy1	2022-08-03 08:20:00	0.0142956473333333
RBPWeek1_K4_Axy1	2022-08-03 08:30:00	0.0142905163333333
RBPWeek1_K4_Axy1	2022-08-03 08:40:00	0.014519032
RBPWeek1_K4_Axy1	2022-08-03 08:50:00	0.0193618103333333
RBPWeek1_K4_Axy1	2022-08-03 09:00:00	0.018602244
RBPWeek1_K4_Axy1	2022-08-03 09:10:00	0.0154240231666667
RBPWeek1_K4_Axy1	2022-08-03 09:20:00	0.0143580198333333
RBPWeek1_K4_Axy1	2022-08-03 09:30:00	0.0139873775
RBPWeek1_K4_Axy1	2022-08-03 09:40:00	0.0144208543333333
RBPWeek1_K4_Axy1	2022-08-03 09:50:00	0.0381986361666667
RBPWeek1_K4_Axy1	2022-08-03 10:00:00	0.014576247
RBPWeek1_K4_Axy1	2022-08-03 10:10:00	0.0143501708333333
RBPWeek1_K4_Axy1	2022-08-03 10:20:00	0.0140561138333333
RBPWeek1_K4_Axy1	2022-08-03 10:30:00	0.0137597605
RBPWeek1_K4_Axy1	2022-08-03 10:40:00	0.0192986578333333
RBPWeek1_K4_Axy1	2022-08-03 10:50:00	0.0163721373333333
RBPWeek1_K4_Axy1	2022-08-03 11:00:00	0.0162648868333333
RBPWeek1_K4_Axy1	2022-08-03 11:10:00	0.021000241
RBPWeek1_K4_Axy1	2022-08-03 11:20:00	0.0206155496666667
RBPWeek1_K4_Axy1	2022-08-03 11:30:00	0.0157755003333333
RBPWeek1_K4_Axy1	2022-08-03 11:40:00	0.016522374
RBPWeek1_K4_Axy1	2022-08-03 11:50:00	0.0170115556666667
RBPWeek1_K4_Axy1	2022-08-03 12:00:00	0.0133600218333333
RBPWeek1_K4_Axy1	2022-08-03 12:10:00	0.016686966
RBPWeek1_K4_Axy1	2022-08-03 12:20:00	0.0344430663333333
RBPWeek1_K4_Axy1	2022-08-03 12:30:00	0.0170092321666667
RBPWeek1_K4_Axy1	2022-08-03 12:40:00	0.031129954
RBPWeek1_K4_Axy1	2022-08-03 12:50:00	0.0154516501666667
RBPWeek1_K4_Axy1	2022-08-03 13:00:00	0.0141184833333333
RBPWeek1_K4_Axy1	2022-08-03 13:10:00	0.0139000106666667
RBPWeek1_K4_Axy1	2022-08-03 13:20:00	0.0175155776666667
RBPWeek1_K4_Axy1	2022-08-03 13:30:00	0.0139695218333333
RBPWeek1_K4_Axy1	2022-08-03 13:40:00	0.0161281631666667
RBPWeek1_K4_Axy1	2022-08-03 13:50:00	0.0140124386666667
RBPWeek1_K4_Axy1	2022-08-03 14:00:00	0.0139377395
RBPWeek1_K4_Axy1	2022-08-03 14:10:00	0.0165480895
RBPWeek1_K4_Axy1	2022-08-03 14:20:00	0.0466229181666667
RBPWeek1_K4_Axy1	2022-08-03 14:30:00	0.0178021636666667
RBPWeek1_K4_Axy1	2022-08-03 14:40:00	0.0136344326666667
RBPWeek1_K4_Axy1	2022-08-03 14:50:00	0.0135911026666667
RBPWeek1_K4_Axy1	2022-08-03 15:00:00	0.0185924905
RBPWeek1_K4_Axy1	2022-08-03 15:10:00	0.02432356
RBPWeek1_K4_Axy1	2022-08-03 15:20:00	0.0138163938333333
RBPWeek1_K4_Axy1	2022-08-03 15:30:00	0.0139895373333333
RBPWeek1_K4_Axy1	2022-08-03 15:40:00	0.0138880918333333
RBPWeek1_K4_Axy1	2022-08-03 15:50:00	0.0208641276666667
RBPWeek1_K4_Axy1	2022-08-03 16:00:00	0.0136766288333333
RBPWeek1_K4_Axy1	2022-08-03 16:10:00	0.0133537896666667
RBPWeek1_K4_Axy1	2022-08-03 16:20:00	0.0138202701666667
RBPWeek1_K4_Axy1	2022-08-03 16:30:00	0.0143432131666667
RBPWeek1_K4_Axy1	2022-08-03 16:40:00	0.0147198055
RBPWeek1_K4_Axy1	2022-08-03 16:50:00	0.0140637115
RBPWeek1_K4_Axy1	2022-08-03 17:00:00	0.0163567685
RBPWeek1_K4_Axy1	2022-08-03 17:10:00	0.013863524
RBPWeek1_K4_Axy1	2022-08-03 17:20:00	0.0145156543333333
RBPWeek1_K4_Axy1	2022-08-03 17:30:00	0.0147437218333333
RBPWeek1_K4_Axy1	2022-08-03 17:40:00	0.014064534
RBPWeek1_K4_Axy1	2022-08-03 17:50:00	0.0138374325
RBPWeek1_K4_Axy1	2022-08-03 18:00:00	0.0220389348333333
RBPWeek1_K4_Axy1	2022-08-03 18:10:00	0.0141005396666667
RBPWeek1_K4_Axy1	2022-08-03 18:20:00	0.0144128813333333
RBPWeek1_K4_Axy1	2022-08-03 18:30:00	0.0140132556666667
RBPWeek1_K4_Axy1	2022-08-03 18:40:00	0.0152918221666667
RBPWeek1_K4_Axy1	2022-08-03 18:50:00	0.0139709398333333
RBPWeek1_K4_Axy1	2022-08-03 19:00:00	0.013837109
RBPWeek1_K4_Axy1	2022-08-03 19:10:00	0.0137765271666667
RBPWeek1_K4_Axy1	2022-08-03 19:20:00	0.0137259006666667
RBPWeek1_K4_Axy1	2022-08-03 19:30:00	0.0146701558333333
RBPWeek1_K4_Axy1	2022-08-03 19:40:00	0.0445295751666667
RBPWeek1_K4_Axy1	2022-08-03 19:50:00	0.025376783
RBPWeek1_K4_Axy1	2022-08-03 20:00:00	0.0229287105
RBPWeek1_K4_Axy1	2022-08-03 20:10:00	0.015917234
RBPWeek1_K4_Axy1	2022-08-03 20:20:00	0.0153126938333333
RBPWeek1_K4_Axy1	2022-08-03 20:30:00	0.049870565
RBPWeek1_K4_Axy1	2022-08-03 20:40:00	0.1438751655
RBPWeek1_K4_Axy1	2022-08-03 20:50:00	0.133328814333333
RBPWeek1_K4_Axy1	2022-08-03 21:00:00	0.0881537183333333
RBPWeek1_K4_Axy1	2022-08-03 21:10:00	0.0301210888333333
RBPWeek1_K4_Axy1	2022-08-03 21:20:00	0.0240051205
RBPWeek1_K4_Axy1	2022-08-03 21:30:00	0.0172327455
RBPWeek1_K4_Axy1	2022-08-03 21:40:00	0.0141352076666667
RBPWeek1_K4_Axy1	2022-08-03 21:50:00	0.0137928783333333
RBPWeek1_K4_Axy1	2022-08-03 22:00:00	0.014464955
RBPWeek1_K4_Axy1	2022-08-03 22:10:00	0.0142108183333333
RBPWeek1_K4_Axy1	2022-08-03 22:20:00	0.0141108271666667
RBPWeek1_K4_Axy1	2022-08-03 22:30:00	0.0138478541666667
RBPWeek1_K4_Axy1	2022-08-03 22:40:00	0.013395013
RBPWeek1_K4_Axy1	2022-08-03 22:50:00	0.0138716168333333
RBPWeek1_K4_Axy1	2022-08-03 23:00:00	0.0139718286666667
RBPWeek1_K4_Axy1	2022-08-03 23:10:00	0.0139143468333333
RBPWeek1_K4_Axy1	2022-08-03 23:20:00	0.0138278343333333
RBPWeek1_K4_Axy1	2022-08-03 23:30:00	0.0135980968333333
RBPWeek1_K4_Axy1	2022-08-03 23:40:00	0.0137281465
RBPWeek1_K4_Axy1	2022-08-03 23:50:00	0.0136848881666667
RBPWeek1_K4_Axy1	2022-08-04 00:00:00	0.013864778
RBPWeek1_K4_Axy1	2022-08-04 00:10:00	0.0138626615
RBPWeek1_K4_Axy1	2022-08-04 00:20:00	0.0137186176666667
RBPWeek1_K4_Axy1	2022-08-04 00:30:00	0.0137455976666667
RBPWeek1_K4_Axy1	2022-08-04 00:40:00	0.013762599
RBPWeek1_K4_Axy1	2022-08-04 00:50:00	0.013945053
RBPWeek1_K4_Axy1	2022-08-04 01:00:00	0.0136974615
RBPWeek1_K4_Axy1	2022-08-04 01:10:00	0.0136773565
RBPWeek1_K4_Axy1	2022-08-04 01:20:00	0.0140511781666667
RBPWeek1_K4_Axy1	2022-08-04 01:30:00	0.013395587
RBPWeek1_K4_Axy1	2022-08-04 01:40:00	0.0136734945
RBPWeek1_K4_Axy1	2022-08-04 01:50:00	0.0136034735
RBPWeek1_K4_Axy1	2022-08-04 02:00:00	0.0139195905
RBPWeek1_K4_Axy1	2022-08-04 02:10:00	0.0141206765
RBPWeek1_K4_Axy1	2022-08-04 02:20:00	0.0137019685
RBPWeek1_K4_Axy1	2022-08-04 02:30:00	0.0138155295
RBPWeek1_K4_Axy1	2022-08-04 02:40:00	0.0137643986666667
RBPWeek1_K4_Axy1	2022-08-04 02:50:00	0.0147587046666667
RBPWeek1_K4_Axy1	2022-08-04 03:00:00	0.0146046913333333
RBPWeek1_K4_Axy1	2022-08-04 03:10:00	0.0139070523333333
RBPWeek1_K4_Axy1	2022-08-04 03:20:00	0.0138548445
RBPWeek1_K4_Axy1	2022-08-04 03:30:00	0.0135867471666667
RBPWeek1_K4_Axy1	2022-08-04 03:40:00	0.0138416598333333
RBPWeek1_K4_Axy1	2022-08-04 03:50:00	0.0138345428333333
RBPWeek1_K4_Axy1	2022-08-04 04:00:00	0.0143411353333333
RBPWeek1_K4_Axy1	2022-08-04 04:10:00	0.016364418
RBPWeek1_K4_Axy1	2022-08-04 04:20:00	0.0154397263333333
RBPWeek1_K4_Axy1	2022-08-04 04:30:00	0.0139086021666667
RBPWeek1_K4_Axy1	2022-08-04 04:40:00	0.0177559778333333
RBPWeek1_K4_Axy1	2022-08-04 04:50:00	0.0146800826666667
RBPWeek1_K4_Axy1	2022-08-04 05:00:00	0.021205963
RBPWeek1_K4_Axy1	2022-08-04 05:10:00	0.0233077751666667
RBPWeek1_K4_Axy1	2022-08-04 05:20:00	0.0190089123333333
RBPWeek1_K4_Axy1	2022-08-04 05:30:00	0.0193371885
RBPWeek1_K4_Axy1	2022-08-04 05:40:00	0.0203817045
RBPWeek1_K4_Axy1	2022-08-04 05:50:00	0.0170023543333333
RBPWeek1_K4_Axy1	2022-08-04 06:00:00	0.0138316953333333
RBPWeek1_K4_Axy1	2022-08-04 06:10:00	0.0138241288333333
RBPWeek1_K4_Axy1	2022-08-04 06:20:00	0.0141342258333333
RBPWeek1_K4_Axy1	2022-08-04 06:30:00	0.0137691586666667
RBPWeek1_K4_Axy1	2022-08-04 06:40:00	0.0139056648333333
RBPWeek1_K4_Axy1	2022-08-04 06:50:00	0.0140782866666667
RBPWeek1_K4_Axy1	2022-08-04 07:00:00	0.0143742951666667
RBPWeek1_K4_Axy1	2022-08-04 07:10:00	0.0140169253333333
RBPWeek1_K4_Axy1	2022-08-04 07:20:00	0.0140801148333333
RBPWeek1_K4_Axy1	2022-08-04 07:30:00	0.0143054511666667
RBPWeek1_K4_Axy1	2022-08-04 07:40:00	0.014057732
RBPWeek1_K4_Axy1	2022-08-04 07:50:00	0.013645952
RBPWeek1_K4_Axy1	2022-08-04 08:00:00	0.013652622
RBPWeek1_K4_Axy1	2022-08-04 08:10:00	0.0137612306666667
RBPWeek1_K4_Axy1	2022-08-04 08:20:00	0.0137270848333333
RBPWeek1_K4_Axy1	2022-08-04 08:30:00	0.0137741561666667
RBPWeek1_K4_Axy1	2022-08-04 08:40:00	0.0137565786666667
RBPWeek1_K4_Axy1	2022-08-04 08:50:00	0.0138529305
RBPWeek1_K4_Axy1	2022-08-04 09:00:00	0.0147797083333333
RBPWeek1_K4_Axy1	2022-08-04 09:10:00	0.0150483405
RBPWeek1_K4_Axy1	2022-08-04 09:20:00	0.0191059838333333
RBPWeek1_K4_Axy1	2022-08-04 09:30:00	0.0143430088333333
RBPWeek1_K4_Axy1	2022-08-04 09:40:00	0.0137253796666667
RBPWeek1_K4_Axy1	2022-08-04 09:50:00	0.0143475301666667
RBPWeek1_K4_Axy1	2022-08-04 10:00:00	0.0140184291666667
RBPWeek1_K4_Axy1	2022-08-04 10:10:00	0.014599691
RBPWeek1_K4_Axy1	2022-08-04 10:20:00	0.0141175865
RBPWeek1_K4_Axy1	2022-08-04 10:30:00	0.013579909
RBPWeek1_K4_Axy1	2022-08-04 10:40:00	0.0140238036666667
RBPWeek1_K4_Axy1	2022-08-04 10:50:00	0.0151488401666667
RBPWeek1_K4_Axy1	2022-08-04 11:00:00	0.0163508211666667
RBPWeek1_K4_Axy1	2022-08-04 11:10:00	0.0212846655
RBPWeek1_K4_Axy1	2022-08-04 11:20:00	0.0252418506666667
RBPWeek1_K4_Axy1	2022-08-04 11:30:00	0.02950194
RBPWeek1_K4_Axy1	2022-08-04 11:40:00	0.025752237
RBPWeek1_K4_Axy1	2022-08-04 11:50:00	0.0150568376666667
RBPWeek1_K4_Axy1	2022-08-04 12:00:00	0.0148996496666667
RBPWeek1_K4_Axy1	2022-08-04 12:10:00	0.0148557043333333
RBPWeek1_K4_Axy1	2022-08-04 12:20:00	0.0138842351666667
RBPWeek1_K4_Axy1	2022-08-04 12:30:00	0.015725703
RBPWeek1_K4_Axy1	2022-08-04 12:40:00	0.0149522601666667
RBPWeek1_K4_Axy1	2022-08-04 12:50:00	0.0138418205
RBPWeek1_K4_Axy1	2022-08-04 13:00:00	0.0144834763333333
RBPWeek1_K4_Axy1	2022-08-04 13:10:00	0.017016923
RBPWeek1_K4_Axy1	2022-08-04 13:20:00	0.0146363843333333
RBPWeek1_K4_Axy1	2022-08-04 13:30:00	0.0147526811666667
RBPWeek1_K4_Axy1	2022-08-04 13:40:00	0.0145056943333333
RBPWeek1_K4_Axy1	2022-08-04 13:50:00	0.0140040168333333
RBPWeek1_K4_Axy1	2022-08-04 14:00:00	0.0138270161666667
RBPWeek1_K4_Axy1	2022-08-04 14:10:00	0.014813352
RBPWeek1_K4_Axy1	2022-08-04 14:20:00	0.0160658611666667
RBPWeek1_K4_Axy1	2022-08-04 14:30:00	0.0147739963333333
RBPWeek1_K4_Axy1	2022-08-04 14:40:00	0.0153141955
RBPWeek1_K4_Axy1	2022-08-04 14:50:00	0.0397668738333333
RBPWeek1_K4_Axy1	2022-08-04 15:00:00	0.0162964968333333
RBPWeek1_K4_Axy1	2022-08-04 15:10:00	0.0147757938333333
RBPWeek1_K4_Axy1	2022-08-04 15:20:00	0.0139351338333333
RBPWeek1_K4_Axy1	2022-08-04 15:30:00	0.0137724878333333
RBPWeek1_K4_Axy1	2022-08-04 15:40:00	0.0139036326666667
RBPWeek1_K4_Axy1	2022-08-04 15:50:00	0.013700064
RBPWeek1_K4_Axy1	2022-08-04 16:00:00	0.013661567
RBPWeek1_K4_Axy1	2022-08-04 16:10:00	0.0136970026666667
RBPWeek1_K4_Axy1	2022-08-04 16:20:00	0.0198345075
RBPWeek1_K4_Axy1	2022-08-04 16:30:00	0.0191644655
RBPWeek1_K4_Axy1	2022-08-04 16:40:00	0.0141475333333333
RBPWeek1_K4_Axy1	2022-08-04 16:50:00	0.0135414988333333
RBPWeek1_K4_Axy1	2022-08-04 17:00:00	0.013755851
RBPWeek1_K4_Axy1	2022-08-04 17:10:00	0.0136790743333333
RBPWeek1_K4_Axy1	2022-08-04 17:20:00	0.0138103061666667
RBPWeek1_K4_Axy1	2022-08-04 17:30:00	0.013697349
RBPWeek1_K4_Axy1	2022-08-04 17:40:00	0.0138279123333333
RBPWeek1_K4_Axy1	2022-08-04 17:50:00	0.0138276773333333
RBPWeek1_K4_Axy1	2022-08-04 18:00:00	0.0137240611666667
RBPWeek1_K4_Axy1	2022-08-04 18:10:00	0.014001255
RBPWeek1_K4_Axy1	2022-08-04 18:20:00	0.013991401
RBPWeek1_K4_Axy1	2022-08-04 18:30:00	0.01376163
RBPWeek1_K4_Axy1	2022-08-04 18:40:00	0.0137761553333333
RBPWeek1_K4_Axy1	2022-08-04 18:50:00	0.0137531248333333
RBPWeek1_K4_Axy1	2022-08-04 19:00:00	0.0139211818333333
RBPWeek1_K4_Axy1	2022-08-04 19:10:00	0.0139668326666667
RBPWeek1_K4_Axy1	2022-08-04 19:20:00	0.0135613238333333
RBPWeek1_K4_Axy1	2022-08-04 19:30:00	0.0138704348333333
RBPWeek1_K4_Axy1	2022-08-04 19:40:00	0.0140355928333333
RBPWeek1_K4_Axy1	2022-08-04 19:50:00	0.0146046131666667
RBPWeek1_K4_Axy1	2022-08-04 20:00:00	0.0136030573333333
RBPWeek1_K4_Axy1	2022-08-04 20:10:00	0.0137046666666667
RBPWeek1_K4_Axy1	2022-08-04 20:20:00	0.0147246418333333
RBPWeek1_K4_Axy1	2022-08-04 20:30:00	0.0198568863333333
RBPWeek1_K4_Axy1	2022-08-04 20:40:00	0.0831300166023166
RBPWeek2_K5_Axy1	2022-08-15 23:50:00	0.765566323281596
RBPWeek2_K5_Axy1	2022-08-16 00:00:00	0.1945967145
RBPWeek2_K5_Axy1	2022-08-16 00:10:00	0.0192370941666667
RBPWeek2_K5_Axy1	2022-08-16 00:20:00	0.0148228698333333
RBPWeek2_K5_Axy1	2022-08-16 00:30:00	0.0139993853333333
RBPWeek2_K5_Axy1	2022-08-16 00:40:00	0.013644613
RBPWeek2_K5_Axy1	2022-08-16 00:50:00	0.0138871193333333
RBPWeek2_K5_Axy1	2022-08-16 01:00:00	0.0138247421666667
RBPWeek2_K5_Axy1	2022-08-16 01:10:00	0.017318764
RBPWeek2_K5_Axy1	2022-08-16 01:20:00	0.0946525441666667
RBPWeek2_K5_Axy1	2022-08-16 01:30:00	0.024134474
RBPWeek2_K5_Axy1	2022-08-16 01:40:00	0.0368546936666667
RBPWeek2_K5_Axy1	2022-08-16 01:50:00	0.113734332833333
RBPWeek2_K5_Axy1	2022-08-16 02:00:00	0.119142892
RBPWeek2_K5_Axy1	2022-08-16 02:10:00	0.0925393815
RBPWeek2_K5_Axy1	2022-08-16 02:20:00	0.154395261833333
RBPWeek2_K5_Axy1	2022-08-16 02:30:00	0.0569164158333333
RBPWeek2_K5_Axy1	2022-08-16 02:40:00	0.025308995
RBPWeek2_K5_Axy1	2022-08-16 02:50:00	0.0259911268333333
RBPWeek2_K5_Axy1	2022-08-16 03:00:00	0.029360914
RBPWeek2_K5_Axy1	2022-08-16 03:10:00	0.0763561648333333
RBPWeek2_K5_Axy1	2022-08-16 03:20:00	0.0419945771666667
RBPWeek2_K5_Axy1	2022-08-16 03:30:00	0.104508663166667
RBPWeek2_K5_Axy1	2022-08-16 03:40:00	0.0797555281666667
RBPWeek2_K5_Axy1	2022-08-16 03:50:00	0.0695304673333333
RBPWeek2_K5_Axy1	2022-08-16 04:00:00	0.0587616718333333
RBPWeek2_K5_Axy1	2022-08-16 04:10:00	0.0666712213333333
RBPWeek2_K5_Axy1	2022-08-16 04:20:00	0.038313271
RBPWeek2_K5_Axy1	2022-08-16 04:30:00	0.076044875
RBPWeek2_K5_Axy1	2022-08-16 04:40:00	0.031762163
RBPWeek2_K5_Axy1	2022-08-16 04:50:00	0.0356201535
RBPWeek2_K5_Axy1	2022-08-16 05:00:00	0.0196660051666667
RBPWeek2_K5_Axy1	2022-08-16 05:10:00	0.0411253555
RBPWeek2_K5_Axy1	2022-08-16 05:20:00	0.0476715458333333
RBPWeek2_K5_Axy1	2022-08-16 05:30:00	0.132184933666667
RBPWeek2_K5_Axy1	2022-08-16 05:40:00	0.0592184133333333
RBPWeek2_K5_Axy1	2022-08-16 05:50:00	0.0739379051666667
RBPWeek2_K5_Axy1	2022-08-16 06:00:00	0.0936628725
RBPWeek2_K5_Axy1	2022-08-16 06:10:00	0.049462766
RBPWeek2_K5_Axy1	2022-08-16 06:20:00	0.0502537396666667
RBPWeek2_K5_Axy1	2022-08-16 06:30:00	0.172210401833333
RBPWeek2_K5_Axy1	2022-08-16 06:40:00	0.0509509215
RBPWeek2_K5_Axy1	2022-08-16 06:50:00	0.0193301963333333
RBPWeek2_K5_Axy1	2022-08-16 07:00:00	0.0165922016666667
RBPWeek2_K5_Axy1	2022-08-16 07:10:00	0.0138165995
RBPWeek2_K5_Axy1	2022-08-16 07:20:00	0.0140165126666667
RBPWeek2_K5_Axy1	2022-08-16 07:30:00	0.0140467493333333
RBPWeek2_K5_Axy1	2022-08-16 07:40:00	0.0138794246666667
RBPWeek2_K5_Axy1	2022-08-16 07:50:00	0.0150425518333333
RBPWeek2_K5_Axy1	2022-08-16 08:00:00	0.0138531423333333
RBPWeek2_K5_Axy1	2022-08-16 08:10:00	0.0156597396666667
RBPWeek2_K5_Axy1	2022-08-16 08:20:00	0.0142076275
RBPWeek2_K5_Axy1	2022-08-16 08:30:00	0.0145307551666667
RBPWeek2_K5_Axy1	2022-08-16 08:40:00	0.0135616416666667
RBPWeek2_K5_Axy1	2022-08-16 08:50:00	0.0136682135
RBPWeek2_K5_Axy1	2022-08-16 09:00:00	0.0136642176666667
RBPWeek2_K5_Axy1	2022-08-16 09:10:00	0.0137445775
RBPWeek2_K5_Axy1	2022-08-16 09:20:00	0.0137770938333333
RBPWeek2_K5_Axy1	2022-08-16 09:30:00	0.0136662085
RBPWeek2_K5_Axy1	2022-08-16 09:40:00	0.0137483648333333
RBPWeek2_K5_Axy1	2022-08-16 09:50:00	0.0139420485
RBPWeek2_K5_Axy1	2022-08-16 10:00:00	0.0139133658333333
RBPWeek2_K5_Axy1	2022-08-16 10:10:00	0.0144795676666667
RBPWeek2_K5_Axy1	2022-08-16 10:20:00	0.0138418283333333
RBPWeek2_K5_Axy1	2022-08-16 10:30:00	0.0141213321666667
RBPWeek2_K5_Axy1	2022-08-16 10:40:00	0.0136289526666667
RBPWeek2_K5_Axy1	2022-08-16 10:50:00	0.0137106945
RBPWeek2_K5_Axy1	2022-08-16 11:00:00	0.0139212618333333
RBPWeek2_K5_Axy1	2022-08-16 11:10:00	0.0138418295
RBPWeek2_K5_Axy1	2022-08-16 11:20:00	0.0138989585
RBPWeek2_K5_Axy1	2022-08-16 11:30:00	0.0138408103333333
RBPWeek2_K5_Axy1	2022-08-16 11:40:00	0.0140971055
RBPWeek2_K5_Axy1	2022-08-16 11:50:00	0.0140298456666667
RBPWeek2_K5_Axy1	2022-08-16 12:00:00	0.0138675498333333
RBPWeek2_K5_Axy1	2022-08-16 12:10:00	0.013795078
RBPWeek2_K5_Axy1	2022-08-16 12:20:00	0.0139593076666667
RBPWeek2_K5_Axy1	2022-08-16 12:30:00	0.0145661965
RBPWeek2_K5_Axy1	2022-08-16 12:40:00	0.0140611475
RBPWeek2_K5_Axy1	2022-08-16 12:50:00	0.0142307428333333
RBPWeek2_K5_Axy1	2022-08-16 13:00:00	0.0137573121666667
RBPWeek2_K5_Axy1	2022-08-16 13:10:00	0.0143919563333333
RBPWeek2_K5_Axy1	2022-08-16 13:20:00	0.0145333606666667
RBPWeek2_K5_Axy1	2022-08-16 13:30:00	0.0139428573333333
RBPWeek2_K5_Axy1	2022-08-16 13:40:00	0.013791366
RBPWeek2_K5_Axy1	2022-08-16 13:50:00	0.0139089626666667
RBPWeek2_K5_Axy1	2022-08-16 14:00:00	0.0137173956666667
RBPWeek2_K5_Axy1	2022-08-16 14:10:00	0.0137185038333333
RBPWeek2_K5_Axy1	2022-08-16 14:20:00	0.0137602868333333
RBPWeek2_K5_Axy1	2022-08-16 14:30:00	0.0168283598333333
RBPWeek2_K5_Axy1	2022-08-16 14:40:00	0.024677243
RBPWeek2_K5_Axy1	2022-08-16 14:50:00	0.014126542
RBPWeek2_K5_Axy1	2022-08-16 15:00:00	0.0142345641666667
RBPWeek2_K5_Axy1	2022-08-16 15:10:00	0.0148385398333333
RBPWeek2_K5_Axy1	2022-08-16 15:20:00	0.0159263041666667
RBPWeek2_K5_Axy1	2022-08-16 15:30:00	0.0147012863333333
RBPWeek2_K5_Axy1	2022-08-16 15:40:00	0.0138126106666667
RBPWeek2_K5_Axy1	2022-08-16 15:50:00	0.0145532141666667
RBPWeek2_K5_Axy1	2022-08-16 16:00:00	0.013891182
RBPWeek2_K5_Axy1	2022-08-16 16:10:00	0.0141341426666667
RBPWeek2_K5_Axy1	2022-08-16 16:20:00	0.0152666386666667
RBPWeek2_K5_Axy1	2022-08-16 16:30:00	0.013880077
RBPWeek2_K5_Axy1	2022-08-16 16:40:00	0.0149018105
RBPWeek2_K5_Axy1	2022-08-16 16:50:00	0.013964115
RBPWeek2_K5_Axy1	2022-08-16 17:00:00	0.0143161878333333
RBPWeek2_K5_Axy1	2022-08-16 17:10:00	0.01493676
RBPWeek2_K5_Axy1	2022-08-16 17:20:00	0.0450686841666667
RBPWeek2_K5_Axy1	2022-08-16 17:30:00	0.022600167
RBPWeek2_K5_Axy1	2022-08-16 17:40:00	0.0145333216666667
RBPWeek2_K5_Axy1	2022-08-16 17:50:00	0.0343610845
RBPWeek2_K5_Axy1	2022-08-16 18:00:00	0.024009764
RBPWeek2_K5_Axy1	2022-08-16 18:10:00	0.0136872578333333
RBPWeek2_K5_Axy1	2022-08-16 18:20:00	0.0138814213333333
RBPWeek2_K5_Axy1	2022-08-16 18:30:00	0.0138495231666667
RBPWeek2_K5_Axy1	2022-08-16 18:40:00	0.0139236208333333
RBPWeek2_K5_Axy1	2022-08-16 18:50:00	0.0151076975
RBPWeek2_K5_Axy1	2022-08-16 19:00:00	0.0225663558333333
RBPWeek2_K5_Axy1	2022-08-16 19:10:00	0.031272657
RBPWeek2_K5_Axy1	2022-08-16 19:20:00	0.019125681
RBPWeek2_K5_Axy1	2022-08-16 19:30:00	0.0142391628333333
RBPWeek2_K5_Axy1	2022-08-16 19:40:00	0.0140284675
RBPWeek2_K5_Axy1	2022-08-16 19:50:00	0.0169077538333333
RBPWeek2_K5_Axy1	2022-08-16 20:00:00	0.0146796841666667
RBPWeek2_K5_Axy1	2022-08-16 20:10:00	0.013807729
RBPWeek2_K5_Axy1	2022-08-16 20:20:00	0.0147580516666667
RBPWeek2_K5_Axy1	2022-08-16 20:30:00	0.0164775765
RBPWeek2_K5_Axy1	2022-08-16 20:40:00	0.0136970593333333
RBPWeek2_K5_Axy1	2022-08-16 20:50:00	0.0142432346666667
RBPWeek2_K5_Axy1	2022-08-16 21:00:00	0.0140013403333333
RBPWeek2_K5_Axy1	2022-08-16 21:10:00	0.01381062
RBPWeek2_K5_Axy1	2022-08-16 21:20:00	0.0138029296666667
RBPWeek2_K5_Axy1	2022-08-16 21:30:00	0.0139094596666667
RBPWeek2_K5_Axy1	2022-08-16 21:40:00	0.0139084725
RBPWeek2_K5_Axy1	2022-08-16 21:50:00	0.0139560573333333
RBPWeek2_K5_Axy1	2022-08-16 22:00:00	0.0370843075
RBPWeek2_K5_Axy1	2022-08-16 22:10:00	0.0256930333333333
RBPWeek2_K5_Axy1	2022-08-16 22:20:00	0.0224261391666667
RBPWeek2_K5_Axy1	2022-08-16 22:30:00	0.018008173
RBPWeek2_K5_Axy1	2022-08-16 22:40:00	0.0144363583333333
RBPWeek2_K5_Axy1	2022-08-16 22:50:00	0.0156437941666667
RBPWeek2_K5_Axy1	2022-08-16 23:00:00	0.0143796635
RBPWeek2_K5_Axy1	2022-08-16 23:10:00	0.0140804011666667
RBPWeek2_K5_Axy1	2022-08-16 23:20:00	0.0140268836666667
RBPWeek2_K5_Axy1	2022-08-16 23:30:00	0.0142520236666667
RBPWeek2_K5_Axy1	2022-08-16 23:40:00	0.0147601235
RBPWeek2_K5_Axy1	2022-08-16 23:50:00	0.026065995
RBPWeek2_K5_Axy1	2022-08-17 00:00:00	0.0519621411666667
RBPWeek2_K5_Axy1	2022-08-17 00:10:00	0.0364511278333333
RBPWeek2_K5_Axy1	2022-08-17 00:20:00	0.0511794835
RBPWeek2_K5_Axy1	2022-08-17 00:30:00	0.0336456283333333
RBPWeek2_K5_Axy1	2022-08-17 00:40:00	0.018436964
RBPWeek2_K5_Axy1	2022-08-17 00:50:00	0.0238044358333333
RBPWeek2_K5_Axy1	2022-08-17 01:00:00	0.0757201375
RBPWeek2_K5_Axy1	2022-08-17 01:10:00	0.0313146103333333
RBPWeek2_K5_Axy1	2022-08-17 01:20:00	0.0139076653333333
RBPWeek2_K5_Axy1	2022-08-17 01:30:00	0.0136566866666667
RBPWeek2_K5_Axy1	2022-08-17 01:40:00	0.013795972
RBPWeek2_K5_Axy1	2022-08-17 01:50:00	0.0137054401666667
RBPWeek2_K5_Axy1	2022-08-17 02:00:00	0.0138150958333333
RBPWeek2_K5_Axy1	2022-08-17 02:10:00	0.0137989406666667
RBPWeek2_K5_Axy1	2022-08-17 02:20:00	0.013839829
RBPWeek2_K5_Axy1	2022-08-17 02:30:00	0.0138662796666667
RBPWeek2_K5_Axy1	2022-08-17 02:40:00	0.0137472651666667
RBPWeek2_K5_Axy1	2022-08-17 02:50:00	0.0140776296666667
RBPWeek2_K5_Axy1	2022-08-17 03:00:00	0.014932809
RBPWeek2_K5_Axy1	2022-08-17 03:10:00	0.1157698565
RBPWeek2_K5_Axy1	2022-08-17 03:20:00	0.106266070166667
RBPWeek2_K5_Axy1	2022-08-17 03:30:00	0.0734365226666667
RBPWeek2_K5_Axy1	2022-08-17 03:40:00	0.0880565513333333
RBPWeek2_K5_Axy1	2022-08-17 03:50:00	0.0897598848333333
RBPWeek2_K5_Axy1	2022-08-17 04:00:00	0.0469191031666667
RBPWeek2_K5_Axy1	2022-08-17 04:10:00	0.0808912278333333
RBPWeek2_K5_Axy1	2022-08-17 04:20:00	0.0637187048333333
RBPWeek2_K5_Axy1	2022-08-17 04:30:00	0.0641296405
RBPWeek2_K5_Axy1	2022-08-17 04:40:00	0.106563185
RBPWeek2_K5_Axy1	2022-08-17 04:50:00	0.0595925605
RBPWeek2_K5_Axy1	2022-08-17 05:00:00	0.0876719148333333
RBPWeek2_K5_Axy1	2022-08-17 05:10:00	0.084439001
RBPWeek2_K5_Axy1	2022-08-17 05:20:00	0.064190061
RBPWeek2_K5_Axy1	2022-08-17 05:30:00	0.0794712726666667
RBPWeek2_K5_Axy1	2022-08-17 05:40:00	0.084000365
RBPWeek2_K5_Axy1	2022-08-17 05:50:00	0.066504638
RBPWeek2_K5_Axy1	2022-08-17 06:00:00	0.123902340666667
RBPWeek2_K5_Axy1	2022-08-17 06:10:00	0.0325314055
RBPWeek2_K5_Axy1	2022-08-17 06:20:00	0.026952501
RBPWeek2_K5_Axy1	2022-08-17 06:30:00	0.0219017255
RBPWeek2_K5_Axy1	2022-08-17 06:40:00	0.0249536043333333
RBPWeek2_K5_Axy1	2022-08-17 06:50:00	0.113399296166667
RBPWeek2_K5_Axy1	2022-08-17 07:00:00	0.0302823001666667
RBPWeek2_K5_Axy1	2022-08-17 07:10:00	0.014527179
RBPWeek2_K5_Axy1	2022-08-17 07:20:00	0.0138516866666667
RBPWeek2_K5_Axy1	2022-08-17 07:30:00	0.020071438
RBPWeek2_K5_Axy1	2022-08-17 07:40:00	0.0160559001666667
RBPWeek2_K5_Axy1	2022-08-17 07:50:00	0.0134996723333333
RBPWeek2_K5_Axy1	2022-08-17 08:00:00	0.013949541
RBPWeek2_K5_Axy1	2022-08-17 08:10:00	0.0136477365
RBPWeek2_K5_Axy1	2022-08-17 08:20:00	0.013704502
RBPWeek2_K5_Axy1	2022-08-17 08:30:00	0.0137226558333333
RBPWeek2_K5_Axy1	2022-08-17 08:40:00	0.0137794985
RBPWeek2_K5_Axy1	2022-08-17 08:50:00	0.0148854045
RBPWeek2_K5_Axy1	2022-08-17 09:00:00	0.0148386523333333
RBPWeek2_K5_Axy1	2022-08-17 09:10:00	0.0139026248333333
RBPWeek2_K5_Axy1	2022-08-17 09:20:00	0.014299506
RBPWeek2_K5_Axy1	2022-08-17 09:30:00	0.0141324385
RBPWeek2_K5_Axy1	2022-08-17 09:40:00	0.0154894876666667
RBPWeek2_K5_Axy1	2022-08-17 09:50:00	0.0140182178333333
RBPWeek2_K5_Axy1	2022-08-17 10:00:00	0.0140001225
RBPWeek2_K5_Axy1	2022-08-17 10:10:00	0.014083254
RBPWeek2_K5_Axy1	2022-08-17 10:20:00	0.0139470173333333
RBPWeek2_K5_Axy1	2022-08-17 10:30:00	0.0137343276666667
RBPWeek2_K5_Axy1	2022-08-17 10:40:00	0.0141877811666667
RBPWeek2_K5_Axy1	2022-08-17 10:50:00	0.0137620356666667
RBPWeek2_K5_Axy1	2022-08-17 11:00:00	0.013937203
RBPWeek2_K5_Axy1	2022-08-17 11:10:00	0.0138832561666667
RBPWeek2_K5_Axy1	2022-08-17 11:20:00	0.0140933358333333
RBPWeek2_K5_Axy1	2022-08-17 11:30:00	0.014293893
RBPWeek2_K5_Axy1	2022-08-17 11:40:00	0.0139787545
RBPWeek2_K5_Axy1	2022-08-17 11:50:00	0.0156072076666667
RBPWeek2_K5_Axy1	2022-08-17 12:00:00	0.015529283
RBPWeek2_K5_Axy1	2022-08-17 12:10:00	0.0137263478333333
RBPWeek2_K5_Axy1	2022-08-17 12:20:00	0.0141868065
RBPWeek2_K5_Axy1	2022-08-17 12:30:00	0.0142988553333333
RBPWeek2_K5_Axy1	2022-08-17 12:40:00	0.0286056615
RBPWeek2_K5_Axy1	2022-08-17 12:50:00	0.0333068885
RBPWeek2_K5_Axy1	2022-08-17 13:00:00	0.0286129103333333
RBPWeek2_K5_Axy1	2022-08-17 13:10:00	0.0153475733333333
RBPWeek2_K5_Axy1	2022-08-17 13:20:00	0.0154332186666667
RBPWeek2_K5_Axy1	2022-08-17 13:30:00	0.014133248
RBPWeek2_K5_Axy1	2022-08-17 13:40:00	0.0142486891666667
RBPWeek2_K5_Axy1	2022-08-17 13:50:00	0.0143021576666667
RBPWeek2_K5_Axy1	2022-08-17 14:00:00	0.016973629
RBPWeek2_K5_Axy1	2022-08-17 14:10:00	0.0302881991666667
RBPWeek2_K5_Axy1	2022-08-17 14:20:00	0.0144314751666667
RBPWeek2_K5_Axy1	2022-08-17 14:30:00	0.013964952
RBPWeek2_K5_Axy1	2022-08-17 14:40:00	0.0304376205
RBPWeek2_K5_Axy1	2022-08-17 14:50:00	0.0150780345
RBPWeek2_K5_Axy1	2022-08-17 15:00:00	0.0169943716666667
RBPWeek2_K5_Axy1	2022-08-17 15:10:00	0.0139560123333333
RBPWeek2_K5_Axy1	2022-08-17 15:20:00	0.0141626738333333
RBPWeek2_K5_Axy1	2022-08-17 15:30:00	0.0154049363333333
RBPWeek2_K5_Axy1	2022-08-17 15:40:00	0.0221139325
RBPWeek2_K5_Axy1	2022-08-17 15:50:00	0.0276393126666667
RBPWeek2_K5_Axy1	2022-08-17 16:00:00	0.0302838888333333
RBPWeek2_K5_Axy1	2022-08-17 16:10:00	0.0264764806666667
RBPWeek2_K5_Axy1	2022-08-17 16:20:00	0.0342680195
RBPWeek2_K5_Axy1	2022-08-17 16:30:00	0.0182279371666667
RBPWeek2_K5_Axy1	2022-08-17 16:40:00	0.0138977793333333
RBPWeek2_K5_Axy1	2022-08-17 16:50:00	0.0171529515
RBPWeek2_K5_Axy1	2022-08-17 17:00:00	0.0348302778333333
RBPWeek2_K5_Axy1	2022-08-17 17:10:00	0.014059477
RBPWeek2_K5_Axy1	2022-08-17 17:20:00	0.0182885661666667
RBPWeek2_K5_Axy1	2022-08-17 17:30:00	0.0323351256666667
RBPWeek2_K5_Axy1	2022-08-17 17:40:00	0.013876581
RBPWeek2_K5_Axy1	2022-08-17 17:50:00	0.0143076893333333
RBPWeek2_K5_Axy1	2022-08-17 18:00:00	0.0172169111666667
RBPWeek2_K5_Axy1	2022-08-17 18:10:00	0.036902745
RBPWeek2_K5_Axy1	2022-08-17 18:20:00	0.0137318085
RBPWeek2_K5_Axy1	2022-08-17 18:30:00	0.0138718536666667
RBPWeek2_K5_Axy1	2022-08-17 18:40:00	0.014136921
RBPWeek2_K5_Axy1	2022-08-17 18:50:00	0.014603718
RBPWeek2_K5_Axy1	2022-08-17 19:00:00	0.0142252966666667
RBPWeek2_K5_Axy1	2022-08-17 19:10:00	0.014149686
RBPWeek2_K5_Axy1	2022-08-17 19:20:00	0.0141819123333333
RBPWeek2_K5_Axy1	2022-08-17 19:30:00	0.0282488901666667
RBPWeek2_K5_Axy1	2022-08-17 19:40:00	0.024948889
RBPWeek2_K5_Axy1	2022-08-17 19:50:00	0.0266070461666667
RBPWeek2_K5_Axy1	2022-08-17 20:00:00	0.0282443801666667
RBPWeek2_K5_Axy1	2022-08-17 20:10:00	0.0140032861666667
RBPWeek2_K5_Axy1	2022-08-17 20:20:00	0.0144293986666667
RBPWeek2_K5_Axy1	2022-08-17 20:30:00	0.0142012815
RBPWeek2_K5_Axy1	2022-08-17 20:40:00	0.0142583346666667
RBPWeek2_K5_Axy1	2022-08-17 20:50:00	0.0144133636666667
RBPWeek2_K5_Axy1	2022-08-17 21:00:00	0.0144774533333333
RBPWeek2_K5_Axy1	2022-08-17 21:10:00	0.0142865291666667
RBPWeek2_K5_Axy1	2022-08-17 21:20:00	0.0142812021666667
RBPWeek2_K5_Axy1	2022-08-17 21:30:00	0.014194488
RBPWeek2_K5_Axy1	2022-08-17 21:40:00	0.0142091411666667
RBPWeek2_K5_Axy1	2022-08-17 21:50:00	0.0139802685
RBPWeek2_K5_Axy1	2022-08-17 22:00:00	0.0172309023333333
RBPWeek2_K5_Axy1	2022-08-17 22:10:00	0.0205451163333333
RBPWeek2_K5_Axy1	2022-08-17 22:20:00	0.0149104431666667
RBPWeek2_K5_Axy1	2022-08-17 22:30:00	0.01430701
RBPWeek2_K5_Axy1	2022-08-17 22:40:00	0.0141507141666667
RBPWeek2_K5_Axy1	2022-08-17 22:50:00	0.0142842125
RBPWeek2_K5_Axy1	2022-08-17 23:00:00	0.0190978628333333
RBPWeek2_K5_Axy1	2022-08-17 23:10:00	0.0149630873333333
RBPWeek2_K5_Axy1	2022-08-17 23:20:00	0.0139993801666667
RBPWeek2_K5_Axy1	2022-08-17 23:30:00	0.014271925
RBPWeek2_K5_Axy1	2022-08-17 23:40:00	0.019017443
RBPWeek2_K5_Axy1	2022-08-17 23:50:00	0.0269224386666667
RBPWeek2_K5_Axy1	2022-08-18 00:00:00	0.0284268226666667
RBPWeek2_K5_Axy1	2022-08-18 00:10:00	0.0954713875
RBPWeek2_K5_Axy1	2022-08-18 00:20:00	0.023475784
RBPWeek2_K5_Axy1	2022-08-18 00:30:00	0.017690548
RBPWeek2_K5_Axy1	2022-08-18 00:40:00	0.0134585301666667
RBPWeek2_K5_Axy1	2022-08-18 00:50:00	0.0137251695
RBPWeek2_K5_Axy1	2022-08-18 01:00:00	0.0136099805
RBPWeek2_K5_Axy1	2022-08-18 01:10:00	0.0133819966666667
RBPWeek2_K5_Axy1	2022-08-18 01:20:00	0.0137853578333333
RBPWeek2_K5_Axy1	2022-08-18 01:30:00	0.0171848536666667
RBPWeek2_K5_Axy1	2022-08-18 01:40:00	0.0168529758333333
RBPWeek2_K5_Axy1	2022-08-18 01:50:00	0.0135517606666667
RBPWeek2_K5_Axy1	2022-08-18 02:00:00	0.0137890976666667
RBPWeek2_K5_Axy1	2022-08-18 02:10:00	0.0309819276666667
RBPWeek2_K5_Axy1	2022-08-18 02:20:00	0.0679509628333333
RBPWeek2_K5_Axy1	2022-08-18 02:30:00	0.107606604333333
RBPWeek2_K5_Axy1	2022-08-18 02:40:00	0.109310380333333
RBPWeek2_K5_Axy1	2022-08-18 02:50:00	0.107808184833333
RBPWeek2_K5_Axy1	2022-08-18 03:00:00	0.1290890265
RBPWeek2_K5_Axy1	2022-08-18 03:10:00	0.189825965333333
RBPWeek2_K5_Axy1	2022-08-18 03:20:00	0.150261350833333
RBPWeek2_K5_Axy1	2022-08-18 03:30:00	0.0398047578333333
RBPWeek2_K5_Axy1	2022-08-18 03:40:00	0.0155719746666667
RBPWeek2_K5_Axy1	2022-08-18 03:50:00	0.0138032108333333
RBPWeek2_K5_Axy1	2022-08-18 04:00:00	0.0137454383333333
RBPWeek2_K5_Axy1	2022-08-18 04:10:00	0.0138668911666667
RBPWeek2_K5_Axy1	2022-08-18 04:20:00	0.0135862976666667
RBPWeek2_K5_Axy1	2022-08-18 04:30:00	0.013741892
RBPWeek2_K5_Axy1	2022-08-18 04:40:00	0.0135691273333333
RBPWeek2_K5_Axy1	2022-08-18 04:50:00	0.013562977
RBPWeek2_K5_Axy1	2022-08-18 05:00:00	0.013477413
RBPWeek2_K5_Axy1	2022-08-18 05:10:00	0.0136256841666667
RBPWeek2_K5_Axy1	2022-08-18 05:20:00	0.0136775203333333
RBPWeek2_K5_Axy1	2022-08-18 05:30:00	0.0137248848333333
RBPWeek2_K5_Axy1	2022-08-18 05:40:00	0.0139058016666667
RBPWeek2_K5_Axy1	2022-08-18 05:50:00	0.0138065551666667
RBPWeek2_K5_Axy1	2022-08-18 06:00:00	0.0140366918333333
RBPWeek2_K5_Axy1	2022-08-18 06:10:00	0.0143431698333333
RBPWeek2_K5_Axy1	2022-08-18 06:20:00	0.0152234206666667
RBPWeek2_K5_Axy1	2022-08-18 06:30:00	0.01701224
RBPWeek2_K5_Axy1	2022-08-18 06:40:00	0.0359393211666667
RBPWeek2_K5_Axy1	2022-08-18 06:50:00	0.178812291666667
RBPWeek2_K5_Axy1	2022-08-18 07:00:00	0.0567712381666667
RBPWeek2_K5_Axy1	2022-08-18 07:10:00	0.016413168
RBPWeek2_K5_Axy1	2022-08-18 07:20:00	0.0152783045
RBPWeek2_K5_Axy1	2022-08-18 07:30:00	0.0136328438333333
RBPWeek2_K5_Axy1	2022-08-18 07:40:00	0.0136701615
RBPWeek2_K5_Axy1	2022-08-18 07:50:00	0.0140189846666667
RBPWeek2_K5_Axy1	2022-08-18 08:00:00	0.013486894
RBPWeek2_K5_Axy1	2022-08-18 08:10:00	0.0134278956666667
RBPWeek2_K5_Axy1	2022-08-18 08:20:00	0.0165699093333333
RBPWeek2_K5_Axy1	2022-08-18 08:30:00	0.0166363338333333
RBPWeek2_K5_Axy1	2022-08-18 08:40:00	0.0137484018333333
RBPWeek2_K5_Axy1	2022-08-18 08:50:00	0.0137293206666667
RBPWeek2_K5_Axy1	2022-08-18 09:00:00	0.0140110156666667
RBPWeek2_K5_Axy1	2022-08-18 09:10:00	0.0137727423333333
RBPWeek2_K5_Axy1	2022-08-18 09:20:00	0.0135485415
RBPWeek2_K5_Axy1	2022-08-18 09:30:00	0.0136538475
RBPWeek2_K5_Axy1	2022-08-18 09:40:00	0.0140196556666667
RBPWeek2_K5_Axy1	2022-08-18 09:50:00	0.0228953421666667
RBPWeek2_K5_Axy1	2022-08-18 10:00:00	0.0137917808333333
RBPWeek2_K5_Axy1	2022-08-18 10:10:00	0.0137749756666667
RBPWeek2_K5_Axy1	2022-08-18 10:20:00	0.0137924695
RBPWeek2_K5_Axy1	2022-08-18 10:30:00	0.0137278523333333
RBPWeek2_K5_Axy1	2022-08-18 10:40:00	0.0134475475
RBPWeek2_K5_Axy1	2022-08-18 10:50:00	0.0135133043333333
RBPWeek2_K5_Axy1	2022-08-18 11:00:00	0.0137336795
RBPWeek2_K5_Axy1	2022-08-18 11:10:00	0.0173647375
RBPWeek2_K5_Axy1	2022-08-18 11:20:00	0.0138134706666667
RBPWeek2_K5_Axy1	2022-08-18 11:30:00	0.0136813918333333
RBPWeek2_K5_Axy1	2022-08-18 11:40:00	0.0137130028333333
RBPWeek2_K5_Axy1	2022-08-18 11:50:00	0.0135152935
RBPWeek2_K5_Axy1	2022-08-18 12:00:00	0.0136240598333333
RBPWeek2_K5_Axy1	2022-08-18 12:10:00	0.0134869733333333
RBPWeek2_K5_Axy1	2022-08-18 12:20:00	0.0136920128333333
RBPWeek2_K5_Axy1	2022-08-18 12:30:00	0.0196975018333333
RBPWeek2_K5_Axy1	2022-08-18 12:40:00	0.0381249183333333
RBPWeek2_K5_Axy1	2022-08-18 12:50:00	0.0371393995
RBPWeek2_K5_Axy1	2022-08-18 13:00:00	0.0136704068333333
RBPWeek2_K5_Axy1	2022-08-18 13:10:00	0.0139040451666667
RBPWeek2_K5_Axy1	2022-08-18 13:20:00	0.0138259621666667
RBPWeek2_K5_Axy1	2022-08-18 13:30:00	0.0137081311666667
RBPWeek2_K5_Axy1	2022-08-18 13:40:00	0.0138000385
RBPWeek2_K5_Axy1	2022-08-18 13:50:00	0.0138284798333333
RBPWeek2_K5_Axy1	2022-08-18 14:00:00	0.0139566941666667
RBPWeek2_K5_Axy1	2022-08-18 14:10:00	0.0140081251666667
RBPWeek2_K5_Axy1	2022-08-18 14:20:00	0.0138556186666667
RBPWeek2_K5_Axy1	2022-08-18 14:30:00	0.01384732
RBPWeek2_K5_Axy1	2022-08-18 14:40:00	0.0136769525
RBPWeek2_K5_Axy1	2022-08-18 14:50:00	0.0138273798333333
RBPWeek2_K5_Axy1	2022-08-18 15:00:00	0.0137092578333333
RBPWeek2_K5_Axy1	2022-08-18 15:10:00	0.014016918
RBPWeek2_K5_Axy1	2022-08-18 15:20:00	0.0140757681666667
RBPWeek2_K5_Axy1	2022-08-18 15:30:00	0.0139438376666667
RBPWeek2_K5_Axy1	2022-08-18 15:40:00	0.0137732761666667
RBPWeek2_K5_Axy1	2022-08-18 15:50:00	0.013913442
RBPWeek2_K5_Axy1	2022-08-18 16:00:00	0.0137261468333333
RBPWeek2_K5_Axy1	2022-08-18 16:10:00	0.0134425406666667
RBPWeek2_K5_Axy1	2022-08-18 16:20:00	0.0266267851666667
RBPWeek2_K5_Axy1	2022-08-18 16:30:00	0.0147313598333333
RBPWeek2_K5_Axy1	2022-08-18 16:40:00	0.0135101305
RBPWeek2_K5_Axy1	2022-08-18 16:50:00	0.0135351968333333
RBPWeek2_K5_Axy1	2022-08-18 17:00:00	0.0136976226666667
RBPWeek2_K5_Axy1	2022-08-18 17:10:00	0.0137445498333333
RBPWeek2_K5_Axy1	2022-08-18 17:20:00	0.0135466738333333
RBPWeek2_K5_Axy1	2022-08-18 17:30:00	0.0136116961666667
RBPWeek2_K5_Axy1	2022-08-18 17:40:00	0.0137023048333333
RBPWeek2_K5_Axy1	2022-08-18 17:50:00	0.0135885353333333
RBPWeek2_K5_Axy1	2022-08-18 18:00:00	0.0136229153333333
RBPWeek2_K5_Axy1	2022-08-18 18:10:00	0.013530096
RBPWeek2_K5_Axy1	2022-08-18 18:20:00	0.013676749
RBPWeek2_K5_Axy1	2022-08-18 18:30:00	0.0137686543333333
RBPWeek2_K5_Axy1	2022-08-18 18:40:00	0.0138653025
RBPWeek2_K5_Axy1	2022-08-18 18:50:00	0.0142925265
RBPWeek2_K5_Axy1	2022-08-18 19:00:00	0.0148514335
RBPWeek2_K5_Axy1	2022-08-18 19:10:00	0.0140395458333333
RBPWeek2_K5_Axy1	2022-08-18 19:20:00	0.0137079555
RBPWeek2_K5_Axy1	2022-08-18 19:30:00	0.0134995895
RBPWeek2_K5_Axy1	2022-08-18 19:40:00	0.0135689638333333
RBPWeek2_K5_Axy1	2022-08-18 19:50:00	0.0136337906666667
RBPWeek2_K5_Axy1	2022-08-18 20:00:00	0.0134690331666667
RBPWeek2_K5_Axy1	2022-08-18 20:10:00	0.0136379738333333
RBPWeek2_K5_Axy1	2022-08-18 20:20:00	0.013736285
RBPWeek2_K5_Axy1	2022-08-18 20:30:00	0.0494482778333333
RBPWeek2_K5_Axy1	2022-08-18 20:40:00	0.0192490995
RBPWeek2_K5_Axy1	2022-08-18 20:50:00	0.0181676271666667
RBPWeek2_K5_Axy1	2022-08-18 21:00:00	0.0150605471666667
RBPWeek2_K5_Axy1	2022-08-18 21:10:00	0.0146689413333333
RBPWeek2_K5_Axy1	2022-08-18 21:20:00	0.0149199881666667
RBPWeek2_K5_Axy1	2022-08-18 21:30:00	0.0145145188333333
RBPWeek2_K5_Axy1	2022-08-18 21:40:00	0.0146665771666667
RBPWeek2_K5_Axy1	2022-08-18 21:50:00	0.0141652331666667
RBPWeek2_K5_Axy1	2022-08-18 22:00:00	0.014558421
RBPWeek2_K5_Axy1	2022-08-18 22:10:00	0.0155249775
RBPWeek2_K5_Axy1	2022-08-18 22:20:00	0.0138181543333333
RBPWeek2_K5_Axy1	2022-08-18 22:30:00	0.0138891936666667
RBPWeek2_K5_Axy1	2022-08-18 22:40:00	0.0136262956666667
RBPWeek2_K5_Axy1	2022-08-18 22:50:00	0.0136011581666667
RBPWeek2_K5_Axy1	2022-08-18 23:00:00	0.0138194101666667
RBPWeek2_K5_Axy1	2022-08-18 23:10:00	0.0137162585
RBPWeek2_K5_Axy1	2022-08-18 23:20:00	0.013812983
RBPWeek2_K5_Axy1	2022-08-18 23:30:00	0.0139708925
RBPWeek2_K5_Axy1	2022-08-18 23:40:00	0.0138168013333333
RBPWeek2_K5_Axy1	2022-08-18 23:50:00	0.0138648185
RBPWeek2_K5_Axy1	2022-08-19 00:00:00	0.0137495435
RBPWeek2_K5_Axy1	2022-08-19 00:10:00	0.0197634611666667
RBPWeek2_K5_Axy1	2022-08-19 00:20:00	0.0157788391666667
RBPWeek2_K5_Axy1	2022-08-19 00:30:00	0.041978392
RBPWeek2_K5_Axy1	2022-08-19 00:40:00	0.0455379603333333
RBPWeek2_K5_Axy1	2022-08-19 00:50:00	0.0603163593333333
RBPWeek2_K5_Axy1	2022-08-19 01:00:00	0.0597998848333333
RBPWeek2_K5_Axy1	2022-08-19 01:10:00	0.0260507395
RBPWeek2_K5_Axy1	2022-08-19 01:20:00	0.0135493908333333
RBPWeek2_K5_Axy1	2022-08-19 01:30:00	0.0282892595
RBPWeek2_K5_Axy1	2022-08-19 01:40:00	0.0130830091666667
RBPWeek2_K5_Axy1	2022-08-19 01:50:00	0.0131601505
RBPWeek2_K5_Axy1	2022-08-19 02:00:00	0.0135355153333333
RBPWeek2_K5_Axy1	2022-08-19 02:10:00	0.0135440925
RBPWeek2_K5_Axy1	2022-08-19 02:20:00	0.0481483063333333
RBPWeek2_K5_Axy1	2022-08-19 02:30:00	0.0485226188333333
RBPWeek2_K5_Axy1	2022-08-19 02:40:00	0.0148183063333333
RBPWeek2_K5_Axy1	2022-08-19 02:50:00	0.065903928
RBPWeek2_K5_Axy1	2022-08-19 03:00:00	0.0586241421666667
RBPWeek2_K5_Axy1	2022-08-19 03:10:00	0.0139716395
RBPWeek2_K5_Axy1	2022-08-19 03:20:00	0.0139627633333333
RBPWeek2_K5_Axy1	2022-08-19 03:30:00	0.0136975908333333
RBPWeek2_K5_Axy1	2022-08-19 03:40:00	0.0136234515
RBPWeek2_K5_Axy1	2022-08-19 03:50:00	0.038706704
RBPWeek2_K5_Axy1	2022-08-19 04:00:00	0.122136179
RBPWeek2_K5_Axy1	2022-08-19 04:10:00	0.0923461511666667
RBPWeek2_K5_Axy1	2022-08-19 04:20:00	0.100518876
RBPWeek2_K5_Axy1	2022-08-19 04:30:00	0.0957694046666667
RBPWeek2_K5_Axy1	2022-08-19 04:40:00	0.0680967591666667
RBPWeek2_K5_Axy1	2022-08-19 04:50:00	0.0776025614357262
RBPWeek2_K5_Axy1	2022-08-19 05:00:00	0.0561380133333333
RBPWeek2_K5_Axy1	2022-08-19 05:10:00	0.071186437
RBPWeek2_K5_Axy1	2022-08-19 05:20:00	0.0992475571666667
RBPWeek2_K5_Axy1	2022-08-19 05:30:00	0.1104628045
RBPWeek2_K5_Axy1	2022-08-19 05:40:00	0.0733954236666667
RBPWeek2_K5_Axy1	2022-08-19 05:50:00	0.12898222
RBPWeek2_K5_Axy1	2022-08-19 06:00:00	0.045783606
RBPWeek2_K5_Axy1	2022-08-19 06:10:00	0.033961329
RBPWeek2_K5_Axy1	2022-08-19 06:20:00	0.161344365833333
RBPWeek2_K5_Axy1	2022-08-19 06:30:00	0.082424756
RBPWeek2_K5_Axy1	2022-08-19 06:40:00	0.0203274678333333
RBPWeek2_K5_Axy1	2022-08-19 06:50:00	0.0154676868333333
RBPWeek2_K5_Axy1	2022-08-19 07:00:00	0.025478797
RBPWeek2_K5_Axy1	2022-08-19 07:10:00	0.0155833615
RBPWeek2_K5_Axy1	2022-08-19 07:20:00	0.0138633123333333
RBPWeek2_K5_Axy1	2022-08-19 07:30:00	0.0151587548333333
RBPWeek2_K5_Axy1	2022-08-19 07:40:00	0.013447669
RBPWeek2_K5_Axy1	2022-08-19 07:50:00	0.0133384181666667
RBPWeek2_K5_Axy1	2022-08-19 08:00:00	0.013291705
RBPWeek2_K5_Axy1	2022-08-19 08:10:00	0.0132733975
RBPWeek2_K5_Axy1	2022-08-19 08:20:00	0.0132710375
RBPWeek2_K5_Axy1	2022-08-19 08:30:00	0.013295982
RBPWeek2_K5_Axy1	2022-08-19 08:40:00	0.013356688
RBPWeek2_K5_Axy1	2022-08-19 08:50:00	0.0139796835
RBPWeek2_K5_Axy1	2022-08-19 09:00:00	0.0217767635
RBPWeek2_K5_Axy1	2022-08-19 09:10:00	0.0165033751666667
RBPWeek2_K5_Axy1	2022-08-19 09:20:00	0.0137559746666667
RBPWeek2_K5_Axy1	2022-08-19 09:30:00	0.0136393556666667
RBPWeek2_K5_Axy1	2022-08-19 09:40:00	0.0134860366666667
RBPWeek2_K5_Axy1	2022-08-19 09:50:00	0.0136473295
RBPWeek2_K5_Axy1	2022-08-19 10:00:00	0.0136588458333333
RBPWeek2_K5_Axy1	2022-08-19 10:10:00	0.0137213465
RBPWeek2_K5_Axy1	2022-08-19 10:20:00	0.0137405911666667
RBPWeek2_K5_Axy1	2022-08-19 10:30:00	0.0137881965
RBPWeek2_K5_Axy1	2022-08-19 10:40:00	0.013517943
RBPWeek2_K5_Axy1	2022-08-19 10:50:00	0.0136757735
RBPWeek2_K5_Axy1	2022-08-19 11:00:00	0.0136634961666667
RBPWeek2_K5_Axy1	2022-08-19 11:10:00	0.0141482338333333
RBPWeek2_K5_Axy1	2022-08-19 11:20:00	0.0137126341666667
RBPWeek2_K5_Axy1	2022-08-19 11:30:00	0.0137705441666667
RBPWeek2_K5_Axy1	2022-08-19 11:40:00	0.0136348425
RBPWeek2_K5_Axy1	2022-08-19 11:50:00	0.0134928753333333
RBPWeek2_K5_Axy1	2022-08-19 12:00:00	0.0136892885
RBPWeek2_K5_Axy1	2022-08-19 12:10:00	0.0136604308333333
RBPWeek2_K5_Axy1	2022-08-19 12:20:00	0.01381379
RBPWeek2_K5_Axy1	2022-08-19 12:30:00	0.0138035736666667
RBPWeek2_K5_Axy1	2022-08-19 12:40:00	0.0137855356666667
RBPWeek2_K5_Axy1	2022-08-19 12:50:00	0.0139381423333333
RBPWeek2_K5_Axy1	2022-08-19 13:00:00	0.013915467
RBPWeek2_K5_Axy1	2022-08-19 13:10:00	0.0140397756666667
RBPWeek2_K5_Axy1	2022-08-19 13:20:00	0.0137944585
RBPWeek2_K5_Axy1	2022-08-19 13:30:00	0.0147891043333333
RBPWeek2_K5_Axy1	2022-08-19 13:40:00	0.0156215331666667
RBPWeek2_K5_Axy1	2022-08-19 13:50:00	0.0140290026666667
RBPWeek2_K5_Axy1	2022-08-19 14:00:00	0.0134253751666667
RBPWeek2_K5_Axy1	2022-08-19 14:10:00	0.0137064966666667
RBPWeek2_K5_Axy1	2022-08-19 14:20:00	0.0137967483333333
RBPWeek2_K5_Axy1	2022-08-19 14:30:00	0.0140790956666667
RBPWeek2_K5_Axy1	2022-08-19 14:40:00	0.0137908868333333
RBPWeek2_K5_Axy1	2022-08-19 14:50:00	0.0136036331666667
RBPWeek2_K5_Axy1	2022-08-19 15:00:00	0.0138456948333333
RBPWeek2_K5_Axy1	2022-08-19 15:10:00	0.0168965095
RBPWeek2_K5_Axy1	2022-08-19 15:20:00	0.0139521338333333
RBPWeek2_K5_Axy1	2022-08-19 15:30:00	0.0139564576666667
RBPWeek2_K5_Axy1	2022-08-19 15:40:00	0.0146633588333333
RBPWeek2_K5_Axy1	2022-08-19 15:50:00	0.0137116563333333
RBPWeek2_K5_Axy1	2022-08-19 16:00:00	0.0137805036666667
RBPWeek2_K5_Axy1	2022-08-19 16:10:00	0.0137231858333333
RBPWeek2_K5_Axy1	2022-08-19 16:20:00	0.0138117163333333
RBPWeek2_K5_Axy1	2022-08-19 16:30:00	0.0136123356666667
RBPWeek2_K5_Axy1	2022-08-19 16:40:00	0.0135830088333333
RBPWeek2_K5_Axy1	2022-08-19 16:50:00	0.0136828543333333
RBPWeek2_K5_Axy1	2022-08-19 17:00:00	0.0136112063333333
RBPWeek2_K5_Axy1	2022-08-19 17:10:00	0.0136016411666667
RBPWeek2_K5_Axy1	2022-08-19 17:20:00	0.013411418
RBPWeek2_K5_Axy1	2022-08-19 17:30:00	0.0138731161666667
RBPWeek2_K5_Axy1	2022-08-19 17:40:00	0.0139699638333333
RBPWeek2_K5_Axy1	2022-08-19 17:50:00	0.0137479146666667
RBPWeek2_K5_Axy1	2022-08-19 18:00:00	0.0139446588333333
RBPWeek2_K5_Axy1	2022-08-19 18:10:00	0.0137808753333333
RBPWeek2_K5_Axy1	2022-08-19 18:20:00	0.0150906571666667
RBPWeek2_K5_Axy1	2022-08-19 18:30:00	0.0135459771666667
RBPWeek2_K5_Axy1	2022-08-19 18:40:00	0.0136216578333333
RBPWeek2_K5_Axy1	2022-08-19 18:50:00	0.0136203175
RBPWeek2_K5_Axy1	2022-08-19 19:00:00	0.0141345535
RBPWeek2_K5_Axy1	2022-08-19 19:10:00	0.013902049
RBPWeek2_K5_Axy1	2022-08-19 19:20:00	0.0140117911666667
RBPWeek2_K5_Axy1	2022-08-19 19:30:00	0.0142654116666667
RBPWeek2_K5_Axy1	2022-08-19 19:40:00	0.0139413578333333
RBPWeek2_K5_Axy1	2022-08-19 19:50:00	0.0139190141666667
RBPWeek2_K5_Axy1	2022-08-19 20:00:00	0.0138939535
RBPWeek2_K5_Axy1	2022-08-19 20:10:00	0.013721714
RBPWeek2_K5_Axy1	2022-08-19 20:20:00	0.0137419411666667
RBPWeek2_K5_Axy1	2022-08-19 20:30:00	0.0133931906666667
RBPWeek2_K5_Axy1	2022-08-19 20:40:00	0.0135389421666667
RBPWeek2_K5_Axy1	2022-08-19 20:50:00	0.0151076571666667
RBPWeek2_K5_Axy1	2022-08-19 21:00:00	0.0138446368333333
RBPWeek2_K5_Axy1	2022-08-19 21:10:00	0.0140548778333333
RBPWeek2_K5_Axy1	2022-08-19 21:20:00	0.0136067185
RBPWeek2_K5_Axy1	2022-08-19 21:30:00	0.0136590515
RBPWeek2_K5_Axy1	2022-08-19 21:40:00	0.0135857645
RBPWeek2_K5_Axy1	2022-08-19 21:50:00	0.013895783
RBPWeek2_K5_Axy1	2022-08-19 22:00:00	0.0137900645
RBPWeek2_K5_Axy1	2022-08-19 22:10:00	0.0137713516666667
RBPWeek2_K5_Axy1	2022-08-19 22:20:00	0.0147542286666667
RBPWeek2_K5_Axy1	2022-08-19 22:30:00	0.0138446766666667
RBPWeek2_K5_Axy1	2022-08-19 22:40:00	0.0138438633333333
RBPWeek2_K5_Axy1	2022-08-19 22:50:00	0.0150484883333333
RBPWeek2_K5_Axy1	2022-08-19 23:00:00	0.0298007715
RBPWeek2_K5_Axy1	2022-08-19 23:10:00	0.0596236555
RBPWeek2_K5_Axy1	2022-08-19 23:20:00	0.0918854168333333
RBPWeek2_K5_Axy1	2022-08-19 23:30:00	0.0219251246666667
RBPWeek2_K5_Axy1	2022-08-19 23:40:00	0.0154930768333333
RBPWeek2_K5_Axy1	2022-08-19 23:50:00	0.0146455755
RBPWeek2_K5_Axy1	2022-08-20 00:00:00	0.0545557016666667
RBPWeek2_K5_Axy1	2022-08-20 00:10:00	0.0412094676666667
RBPWeek2_K5_Axy1	2022-08-20 00:20:00	0.139498372833333
RBPWeek2_K5_Axy1	2022-08-20 00:30:00	0.0901308153333333
RBPWeek2_K5_Axy1	2022-08-20 00:40:00	0.0786673133333333
RBPWeek2_K5_Axy1	2022-08-20 00:50:00	0.0616384971666667
RBPWeek2_K5_Axy1	2022-08-20 01:00:00	0.0923433378333333
RBPWeek2_K5_Axy1	2022-08-20 01:10:00	0.0712236261666667
RBPWeek2_K5_Axy1	2022-08-20 01:20:00	0.0547089031666667
RBPWeek2_K5_Axy1	2022-08-20 01:30:00	0.0967573208333333
RBPWeek2_K5_Axy1	2022-08-20 01:40:00	0.1033655565
RBPWeek2_K5_Axy1	2022-08-20 01:50:00	0.0584260255
RBPWeek2_K5_Axy1	2022-08-20 02:00:00	0.0617847413333333
RBPWeek2_K5_Axy1	2022-08-20 02:10:00	0.0397261478333333
RBPWeek2_K5_Axy1	2022-08-20 02:20:00	0.0591860711666667
RBPWeek2_K5_Axy1	2022-08-20 02:30:00	0.0458995331666667
RBPWeek2_K5_Axy1	2022-08-20 02:40:00	0.0588816331666667
RBPWeek2_K5_Axy1	2022-08-20 02:50:00	0.0442714413333333
RBPWeek2_K5_Axy1	2022-08-20 03:00:00	0.095087438
RBPWeek2_K5_Axy1	2022-08-20 03:10:00	0.0589486105
RBPWeek2_K5_Axy1	2022-08-20 03:20:00	0.0685402366666667
RBPWeek2_K5_Axy1	2022-08-20 03:30:00	0.100751587
RBPWeek2_K5_Axy1	2022-08-20 03:40:00	0.0630110613333333
RBPWeek2_K5_Axy1	2022-08-20 03:50:00	0.0506079065
RBPWeek2_K5_Axy1	2022-08-20 04:00:00	0.0475911841666667
RBPWeek2_K5_Axy1	2022-08-20 04:10:00	0.0459317138333333
RBPWeek2_K5_Axy1	2022-08-20 04:20:00	0.039452828
RBPWeek2_K5_Axy1	2022-08-20 04:30:00	0.0837723658333333
RBPWeek2_K5_Axy1	2022-08-20 04:40:00	0.0567607395
RBPWeek2_K5_Axy1	2022-08-20 04:50:00	0.100132491
RBPWeek2_K5_Axy1	2022-08-20 05:00:00	0.068968543
RBPWeek2_K5_Axy1	2022-08-20 05:10:00	0.0723287355
RBPWeek2_K5_Axy1	2022-08-20 05:20:00	0.0266314251666667
RBPWeek2_K5_Axy1	2022-08-20 05:30:00	0.030966625
RBPWeek2_K5_Axy1	2022-08-20 05:40:00	0.0810414975
RBPWeek2_K5_Axy1	2022-08-20 05:50:00	0.117625892166667
RBPWeek2_K5_Axy1	2022-08-20 06:00:00	0.0525674648333333
RBPWeek2_K5_Axy1	2022-08-20 06:10:00	0.0137009188333333
RBPWeek2_K5_Axy1	2022-08-20 06:20:00	0.014429845
RBPWeek2_K5_Axy1	2022-08-20 06:30:00	0.0473920891666667
RBPWeek2_K5_Axy1	2022-08-20 06:40:00	0.076464796
RBPWeek2_K5_Axy1	2022-08-20 06:50:00	0.027956947
RBPWeek2_K5_Axy1	2022-08-20 07:00:00	0.017190664
RBPWeek2_K5_Axy1	2022-08-20 07:10:00	0.0150185486666667
RBPWeek2_K5_Axy1	2022-08-20 07:20:00	0.0139830121666667
RBPWeek2_K5_Axy1	2022-08-20 07:30:00	0.0145597261666667
RBPWeek2_K5_Axy1	2022-08-20 07:40:00	0.01344677
RBPWeek2_K5_Axy1	2022-08-20 07:50:00	0.0137344533333333
RBPWeek2_K5_Axy1	2022-08-20 08:00:00	0.0136890715
RBPWeek2_K5_Axy1	2022-08-20 08:10:00	0.0137525601666667
RBPWeek2_K5_Axy1	2022-08-20 08:20:00	0.0137095076666667
RBPWeek2_K5_Axy1	2022-08-20 08:30:00	0.0135604691666667
RBPWeek2_K5_Axy1	2022-08-20 08:40:00	0.0135680766666667
RBPWeek2_K5_Axy1	2022-08-20 08:50:00	0.0134464095
RBPWeek2_K5_Axy1	2022-08-20 09:00:00	0.0152034361666667
[truncated: 2,661 more rows]
